# Supplementary material for: Resting-state global brain activity affects early β-amyloid accumulation in default mode network
Source: Nat Commun. 2023 Nov 27;14:7788. doi: 10.1038/s41467-023-43627-y (PMC10682457; doi:10.1038/s41467-023-43627-y)
Supplement: Supplementary file 3 — Source data [file 41467_2023_43627_MOESM3_ESM.xlsx]

## Sheet: subject_sex
	sex(female as F; male as M)	Note: The study includes 73 female and 71 male participants (sex information has been provided for all de-identified subjects as the left). we adjusted the sex and age for all major analyses in the paper. The results are not driven by the sex effect.
de-identified subj1	'M'	ADNI patients are recruited in the North American ADNI study from specialized centers that participate in ADNI. Details on ADNI recruitment, inclusion criteria and study design can be found on the ADNI website. No self-selection bias in the participant recruitment.
de-identified subj2	'F'
de-identified subj3	'F'
de-identified subj4	'M'
de-identified subj5	'M'
de-identified subj6	'F'
de-identified subj7	'F'
de-identified subj8	'M'
de-identified subj9	'F'
de-identified subj10	'F'
de-identified subj11	'F'
de-identified subj12	'F'
de-identified subj13	'F'
de-identified subj14	'F'
de-identified subj15	'M'
de-identified subj16	'F'
de-identified subj17	'F'
de-identified subj18	'F'
de-identified subj19	'F'
de-identified subj20	'M'
de-identified subj21	'M'
de-identified subj22	'M'
de-identified subj23	'F'
de-identified subj24	'M'
de-identified subj25	'M'
de-identified subj26	'F'
de-identified subj27	'M'
de-identified subj28	'F'
de-identified subj29	'M'
de-identified subj30	'M'
de-identified subj31	'M'
de-identified subj32	'M'
de-identified subj33	'F'
de-identified subj34	'M'
de-identified subj35	'F'
de-identified subj36	'F'
de-identified subj37	'M'
de-identified subj38	'M'
de-identified subj39	'F'
de-identified subj40	'M'
de-identified subj41	'F'
de-identified subj42	'F'
de-identified subj43	'F'
de-identified subj44	'F'
de-identified subj45	'M'
de-identified subj46	'M'
de-identified subj47	'F'
de-identified subj48	'M'
de-identified subj49	'M'
de-identified subj50	'F'
de-identified subj51	'M'
de-identified subj52	'F'
de-identified subj53	'F'
de-identified subj54	'F'
de-identified subj55	'F'
de-identified subj56	'F'
de-identified subj57	'M'
de-identified subj58	'F'
de-identified subj59	'M'
de-identified subj60	'F'
de-identified subj61	'F'
de-identified subj62	'F'
de-identified subj63	'M'
de-identified subj64	'M'
de-identified subj65	'M'
de-identified subj66	'M'
de-identified subj67	'F'
de-identified subj68	'M'
de-identified subj69	'F'
de-identified subj70	'F'
de-identified subj71	'F'
de-identified subj72	'M'
de-identified subj73	'M'
de-identified subj74	'F'
de-identified subj75	'F'
de-identified subj76	'M'
de-identified subj77	'M'
de-identified subj78	'M'
de-identified subj79	'M'
de-identified subj80	'F'
de-identified subj81	'F'
de-identified subj82	'F'
de-identified subj83	'F'
de-identified subj84	'M'
de-identified subj85	'F'
de-identified subj86	'F'
de-identified subj87	'M'
de-identified subj88	'F'
de-identified subj89	'F'
de-identified subj90	'F'
de-identified subj91	'M'
de-identified subj92	'M'
de-identified subj93	'F'
de-identified subj94	'F'
de-identified subj95	'M'
de-identified subj96	'M'
de-identified subj97	'F'
de-identified subj98	'F'
de-identified subj99	'M'
de-identified subj100	'M'
de-identified subj101	'M'
de-identified subj102	'M'
de-identified subj103	'F'
de-identified subj104	'M'
de-identified subj105	'M'
de-identified subj106	'M'
de-identified subj107	'M'
de-identified subj108	'M'
de-identified subj109	'M'
de-identified subj110	'M'
de-identified subj111	'M'
de-identified subj112	'F'
de-identified subj113	'F'
de-identified subj114	'M'
de-identified subj115	'F'
de-identified subj116	'F'
de-identified subj117	'M'
de-identified subj118	'M'
de-identified subj119	'M'
de-identified subj120	'M'
de-identified subj121	'F'
de-identified subj122	'M'
de-identified subj123	'M'
de-identified subj124	'F'
de-identified subj125	'M'
de-identified subj126	'M'
de-identified subj127	'F'
de-identified subj128	'M'
de-identified subj129	'M'
de-identified subj130	'F'
de-identified subj131	'F'
de-identified subj132	'M'
de-identified subj133	'F'
de-identified subj134	'F'
de-identified subj135	'M'
de-identified subj136	'F'
de-identified subj137	'F'
de-identified subj138	'M'
de-identified subj139	'F'
de-identified subj140	'F'
de-identified subj141	'F'
de-identified subj142	'M'
de-identified subj143	'F'
de-identified subj144	'M'

## Sheet: Fig1
fig1a	cor_abeta_suvr_comp_208_sj_E2	csf_abeta_208_sj_E2				fig1b	coupling_stage1			coupling_stage2			coupling_stage3				fig1c	cp_s1	suvr_s1	log(csf abeta42)	log(csf t-tau)	log(csf p-tau)				fig1d	cp_s2	suvr_s2	log(csf abeta42)	log(csf t-tau)	log(csf p-tau)				fig1e	cp_s3	suvr_s3	log(csf abeta42)	log(csf t-tau)	log(csf p-tau)
de-identified subj1	0.9863	146				de-identified stage 1_subj1	-0.24911		de-identified stage 2_subj1	-0.65591		de-identified stage 3_subj1	-0.31188				de-identified stage 1_subj1	-0.24911	0.8035	5.59099	NaN	3.45947				de-identified stage 2_subj1	-0.65591	0.7376	5.19296	3.60821	3.06339				de-identified stage 3_subj1	-0.31188	0.9863	4.98361	4.68213	4.07073
de-identified subj2	0.8035	268				de-identified stage 1_subj2	-0.23707		de-identified stage 2_subj2	-0.21422		de-identified stage 3_subj2	0.057395				de-identified stage 1_subj2	-0.23707	0.8425	5.59842	4.23411	3.17805				de-identified stage 2_subj2	-0.21422	0.8287	5.05625	4.64439	3.94352				de-identified stage 3_subj2	0.057395	1.021	4.92725	4.72739	4.06732
de-identified subj3	1.021	138				de-identified stage 1_subj3	-0.55808		de-identified stage 2_subj3	-0.39973		de-identified stage 3_subj3	-0.37261				de-identified stage 1_subj3	-0.55808	0.7426	5.44674	4.10264	3.14415				de-identified stage 2_subj3	-0.39973	0.7133	5.1985	3.03975	3.054				de-identified stage 3_subj3	-0.37261	0.9155	5.11799	4.2017	3.45947
de-identified subj4	0.9155	167				de-identified stage 1_subj4	-0.1724		de-identified stage 2_subj4	-0.037098		de-identified stage 3_subj4	-0.16741				de-identified stage 1_subj4	-0.1724	0.7597	5.6058	4.08598	3.08191				de-identified stage 2_subj4	-0.037098	0.8527	4.89784	4.22537	3.16125				de-identified stage 3_subj4	-0.16741	1.0939	4.94164	4.62497	3.17805
de-identified subj5	1.0939	140				de-identified stage 1_subj5	-0.2179		de-identified stage 2_subj5	-0.0075614		de-identified stage 3_subj5	-0.45926				de-identified stage 1_subj5	-0.2179	0.8035	5.32301	3.89182	3.32863				de-identified stage 2_subj5	-0.0075614	0.7855	5.09987	4.56643	3.61092				de-identified stage 3_subj5	-0.45926	0.8746	5.12396	4.28496	3.53223
de-identified subj6	0.8425	270				de-identified stage 1_subj6	-0.43265		de-identified stage 2_subj6	-0.13214		de-identified stage 3_subj6	0.022296				de-identified stage 1_subj6	-0.43265	0.8283	5.31812	3.25037	2.70136				de-identified stage 2_subj6	-0.13214	0.8294	4.99721	4.00003	3.39451				de-identified stage 3_subj6	0.022296	0.9051	5.18178	4.30136	3.55249
de-identified subj7	0.7426	232				de-identified stage 1_subj7	-0.14941		de-identified stage 2_subj7	-0.43247		de-identified stage 3_subj7	-0.36181				de-identified stage 1_subj7	-0.14941	0.7616	5.55683	4.22098	3.12676				de-identified stage 2_subj7	-0.43247	0.7713	5.25227	3.17805	2.84491				de-identified stage 3_subj7	-0.36181	1.0756	4.63473	4.74493	3.61631
de-identified subj8	0.8746	168				de-identified stage 1_subj8	-0.040612		de-identified stage 2_subj8	0.032836		de-identified stage 3_subj8	-0.32499				de-identified stage 1_subj8	-0.040612	0.748	5.34711	3.83298	3.45947				de-identified stage 2_subj8	0.032836	0.772	5.11799	3.84374	3.44042				de-identified stage 3_subj8	-0.32499	1.0251	4.66344	5.66296	4.09101
de-identified subj9	0.9051	178				de-identified stage 1_subj9	-0.030726		de-identified stage 2_subj9	-0.36111		de-identified stage 3_subj9	-0.22488				de-identified stage 1_subj9	-0.030726	0.7196	5.32788	3.7329	3.65842				de-identified stage 2_subj9	-0.36111	0.7002	5.14749	3.8712	3.44681				de-identified stage 3_subj9	-0.22488	0.9721	4.76217	5.41165	4.29592
de-identified subj10	1.0756	103				de-identified stage 1_subj10	-0.42161		de-identified stage 2_subj10	-0.41868		de-identified stage 3_subj10	-0.031453				de-identified stage 1_subj10	-0.42161	0.7014	5.43372	3.83081	3.47507				de-identified stage 2_subj10	-0.41868	0.7574	5.20401	4.04305	3.3499				de-identified stage 3_subj10	-0.031453	1.1625	4.80402	4.2442	3.53515
de-identified subj11	1.0251	106				de-identified stage 1_subj11	-0.31792		de-identified stage 2_subj11	-0.15627		de-identified stage 3_subj11	-0.14852				de-identified stage 1_subj11	-0.31792	0.7491	5.49717	3.96462	3.2068				de-identified stage 2_subj11	-0.15627	0.7523	4.91265	3.94739	3.19458				de-identified stage 3_subj11	-0.14852	1.055	4.82028	4.53475	3.4012
de-identified subj12	0.7597	272				de-identified stage 1_subj12	-0.24454		de-identified stage 2_subj12	-0.19461		de-identified stage 3_subj12	0.046603				de-identified stage 1_subj12	-0.24454	0.6923	5.45104	4.48187	3.47816				de-identified stage 2_subj12	-0.19461	0.8049	5.14749	3.68135	3.65584				de-identified stage 3_subj12	0.046603	0.9679	4.93447	4.85203	4.30271
de-identified subj13	0.8035	205				de-identified stage 1_subj13	-0.1683		de-identified stage 2_subj13	0.079981		de-identified stage 3_subj13	-0.32796				de-identified stage 1_subj13	-0.1683	0.7509	5.44242	4.29592	3.43399				de-identified stage 2_subj13	0.079981	0.7574	4.78749	4.49647	3.86703				de-identified stage 3_subj13	-0.32796	1.1343	4.96981	5.51745	4.52504
de-identified subj14	0.8283	204				de-identified stage 1_subj14	0.077185		de-identified stage 2_subj14	-0.24685		de-identified stage 3_subj14	0.21437				de-identified stage 1_subj14	0.077185	0.7145	5.35186	3.58629	2.75366				de-identified stage 2_subj14	-0.24685	0.7628	5.00395	4.36818	3.37759				de-identified stage 3_subj14	0.21437	0.9419	4.75359	4.75359	4.29729
de-identified subj15	0.7616	259				de-identified stage 1_subj15	-0.11363		de-identified stage 2_subj15	-0.02486		de-identified stage 3_subj15	-0.17737				de-identified stage 1_subj15	-0.11363	0.6893	5.42495	3.62966	3.26957				de-identified stage 2_subj15	-0.02486	0.8403	5.20949	4.57058	3.52046				de-identified stage 3_subj15	-0.17737	1.0006	4.67283	4.76217	4.3464
de-identified subj16	0.9721	117				de-identified stage 1_subj16	-0.18478		de-identified stage 2_subj16	-0.27875		de-identified stage 3_subj16	-0.42946				de-identified stage 1_subj16	-0.18478	0.6913	5.74939	4.08429	4.15104				de-identified stage 2_subj16	-0.27875	0.867	5.0626	4.25986	3.3673				de-identified stage 3_subj16	-0.42946	1.0631	4.86753	4.52613	3.88773
de-identified subj17	0.7376	180				de-identified stage 1_subj17	-0.37883		de-identified stage 2_subj17	0.011167		de-identified stage 3_subj17	-0.30705				de-identified stage 1_subj17	-0.37883	0.7505	5.34711	3.99268	2.94444				de-identified stage 2_subj17	0.011167	0.8603	5.12396	3.88156	3.26194				de-identified stage 3_subj17	-0.30705	0.9896	4.78749	5.0814	4.33205
de-identified subj18	1.1625	122				de-identified stage 1_subj18	0.038706		de-identified stage 2_subj18	-0.10136		de-identified stage 3_subj18	0.16114				de-identified stage 1_subj18	0.038706	0.7567	5.32788	3.30322	2.72785				de-identified stage 2_subj18	-0.10136	0.8604	5.09987	4.11578	3.2884				de-identified stage 3_subj18	0.16114	1.0942	4.89035	4.19117	3.53223
de-identified subj19	1.055	124				de-identified stage 1_subj19	-0.18514		de-identified stage 2_subj19	0.12119		de-identified stage 3_subj19	0.026363				de-identified stage 1_subj19	-0.18514	0.7574	5.44674	3.80221	3.157				de-identified stage 2_subj19	0.12119	0.8015	5.04986	NaN	3.63495				de-identified stage 3_subj19	0.026363	0.956	4.91265	4.38452	3.86283
de-identified subj20	0.9679	139				de-identified stage 1_subj20	-0.16315		de-identified stage 2_subj20	0.035104		de-identified stage 3_subj20	-0.22784				de-identified stage 1_subj20	-0.16315	0.7181	5.67332	4.01277	3.04452				de-identified stage 2_subj20	0.035104	0.7812	4.96981	4.35028	3.99636				de-identified stage 3_subj20	-0.22784	0.9562	4.72739	4.91265	3.82428
de-identified subj21	0.8287	157				de-identified stage 1_subj21	-0.27391		de-identified stage 2_subj21	-0.1626		de-identified stage 3_subj21	-0.17561				de-identified stage 1_subj21	-0.27391	0.7467	5.68698	4.93447	3.67377				de-identified stage 2_subj21	-0.1626	0.794	5.22575	4.33729	3.7495				de-identified stage 3_subj21	-0.17561	1.0816	4.81218	4.54329	4.14313
de-identified subj22	0.7133	181				de-identified stage 1_subj22	-0.44246		de-identified stage 2_subj22	-0.33693		de-identified stage 3_subj22	-0.51097				de-identified stage 1_subj22	-0.44246	0.7184	5.59471	4.44969	3.6055				de-identified stage 2_subj22	-0.33693	0.7418	5.16479	3.13549	3.04452				de-identified stage 3_subj22	-0.51097	1.0752	4.93447	4.7185	4.38701
de-identified subj23	1.1343	144				de-identified stage 1_subj23	-0.44282		de-identified stage 2_subj23	-0.096878		de-identified stage 3_subj23	-0.53847				de-identified stage 1_subj23	-0.44282	0.7694	5.37064	4.34381	3.8795				de-identified stage 2_subj23	-0.096878	0.8176	5.22575	3.70868	3.421				de-identified stage 3_subj23	-0.53847	1.1305	4.7362	3.6055	3.45947
de-identified subj24	0.8527	134				de-identified stage 1_subj24	-0.085323					de-identified stage 3_subj24	-0.20566				de-identified stage 1_subj24	-0.085323	0.7023	5.68358	4.65396	3.82428													de-identified stage 3_subj24	-0.20566	0.9998	4.69135	5.18739	3.73767
de-identified subj25	0.7855	164				de-identified stage 1_subj25	-0.069131					de-identified stage 3_subj25	0.00099637				de-identified stage 1_subj25	-0.069131	0.6989	5.60212	4.47164	3.29953													de-identified stage 3_subj25	0.00099637	0.996	4.89035	5.11199	3.97406
de-identified subj26	0.748	210				de-identified stage 1_subj26	-0.069501					de-identified stage 3_subj26	-0.43182				de-identified stage 1_subj26	-0.069501	0.7428	5.46383	3.58074	3.14415													de-identified stage 3_subj26	-0.43182	0.9471	4.81218	4.48639	4.30271
de-identified subj27	0.9419	116				de-identified stage 1_subj27	-0.22536					de-identified stage 3_subj27	-0.35705				de-identified stage 1_subj27	-0.22536	0.6536	5.32301	3.40453	3.77735					cp_s2	2-y cortical abeta suvr change							de-identified stage 3_subj27	-0.35705	1.0517	4.92725	4.72739	4.05699
de-identified subj28	0.7196	206				de-identified stage 1_subj28	-0.19348					de-identified stage 3_subj28	-0.23204				de-identified stage 1_subj28	-0.19348	0.7228	5.44674	3.54674	3.09104				de-identified stage 2_Longitudinal_subj1	-0.66303	-0.0136							de-identified stage 3_subj28	-0.23204	0.9316	4.83628	5.01064	4.13836
de-identified subj29	0.8294	148				de-identified stage 1_subj29	-0.33703					de-identified stage 3_subj29	-0.049888				de-identified stage 1_subj29	-0.33703	0.7825	5.56834	3.53515	2.45959				de-identified stage 2_Longitudinal_subj2	-0.20189	-0.0062							de-identified stage 3_subj29	-0.049888	1.2583	4.48413	5.6204	4.45202
de-identified subj30	0.7014	229				de-identified stage 1_subj30	-0.050986					de-identified stage 3_subj30	-0.22042				de-identified stage 1_subj30	-0.050986	0.6729	5.51745	4.05352	2.97553				de-identified stage 2_Longitudinal_subj3	-0.38684	0.0065							de-identified stage 3_subj30	-0.22042	1.0592	4.90527	4.94164	4.29592
de-identified subj31	1.0006	107				de-identified stage 1_subj31	-0.20258					de-identified stage 3_subj31	0.0032279				de-identified stage 1_subj31	-0.20258	0.7946	5.50126	4.8752	3.68638				de-identified stage 2_Longitudinal_subj4	-0.025727	0.0025							de-identified stage 3_subj31	0.0032279	0.9991	5.04986	4.72739	4.76217
de-identified subj32	1.0631	130				de-identified stage 1_subj32	-0.25072					de-identified stage 3_subj32	0.010409				de-identified stage 1_subj32	-0.25072	0.8385	5.60947	4.01096	3.01553				de-identified stage 2_Longitudinal_subj5	-0.12072	0.0631							de-identified stage 3_subj32	0.010409	0.9905	4.52721	4.83628	3.82428
de-identified subj33	0.9896	120				de-identified stage 1_subj33	-0.091298					de-identified stage 3_subj33	-0.07716				de-identified stage 1_subj33	-0.091298	0.7401	5.30827	3.55535	2.36085				de-identified stage 2_Longitudinal_subj6	-0.41953	0.0165							de-identified stage 3_subj33	-0.07716	0.9963	4.86753	4.82028	4.01096
de-identified subj34	1.0942	133				de-identified stage 1_subj34	-0.050921					de-identified stage 3_subj34	-0.15777				de-identified stage 1_subj34	-0.050921	0.7492	5.26269	4.39445	3.04927				de-identified stage 2_Longitudinal_subj7	0.022764	0.0273							de-identified stage 3_subj34	-0.15777	1.1151	5.01728	5.273	4.70048
de-identified subj35	0.956	136				de-identified stage 1_subj35	-0.2347					de-identified stage 3_subj35	0.055379				de-identified stage 1_subj35	-0.2347	0.7625	5.53339	3.86703	3.5582				de-identified stage 2_Longitudinal_subj8	-0.35193	0.0076							de-identified stage 3_subj35	0.055379	1.0489	4.91265	4.74493	3.92395
de-identified subj36	0.7491	244				de-identified stage 1_subj36	-0.33516					de-identified stage 3_subj36	-0.27661				de-identified stage 1_subj36	-0.33516	0.7638	5.34711	3.92395	3.44681				de-identified stage 2_Longitudinal_subj9	-0.42739	0.0217							de-identified stage 3_subj36	-0.27661	1.1331	5.03695	5.11199	4.67283
de-identified subj37	0.6923	233				de-identified stage 1_subj37	-0.3656					de-identified stage 3_subj37	-0.1598				de-identified stage 1_subj37	-0.3656	0.7147	5.39816	3.48431	3.31054				de-identified stage 2_Longitudinal_subj10	-0.14509	0.0238							de-identified stage 3_subj37	-0.1598	0.9809	4.82028	4.94164	3.56953
de-identified subj38	0.7713	191				de-identified stage 1_subj38	-0.31405					de-identified stage 3_subj38	0.020579				de-identified stage 1_subj38	-0.31405	0.7192	5.42053	4.13035	3.31054				de-identified stage 2_Longitudinal_subj11	0.070279	0.0638							de-identified stage 3_subj38	0.020579	1.0976	4.95583	4.25277	4.11251
de-identified subj39	0.7509	231				de-identified stage 1_subj39	-0.082804					de-identified stage 3_subj39	-0.059307				de-identified stage 1_subj39	-0.082804	0.722	5.58725	4.07073	3.22287				de-identified stage 2_Longitudinal_subj12	-0.012555	0.0129							de-identified stage 3_subj39	-0.059307	0.9976	4.91265	4.20767	4.11415
de-identified subj40	0.9562	113				de-identified stage 1_subj40	-0.21888					de-identified stage 3_subj40	-0.11237				de-identified stage 1_subj40	-0.21888	0.7911	5.67675	4.30542	3.16969				de-identified stage 2_Longitudinal_subj13	-0.26681	0.0269							de-identified stage 3_subj40	-0.11237	1.0163	5.14166	4.33467	4.09434
de-identified subj41	1.0816	123				de-identified stage 1_subj41	-0.17212					de-identified stage 3_subj41	-0.21933				de-identified stage 1_subj41	-0.17212	0.6829	5.6058	3.86703	3.16548				de-identified stage 2_Longitudinal_subj14	-0.088795	0.0757							de-identified stage 3_subj41	-0.21933	0.8961	5.25227	4.49424	4.16821
de-identified subj42	1.0752	139				de-identified stage 1_subj42	-0.2465					de-identified stage 3_subj42	-0.2226				de-identified stage 1_subj42	-0.2465	0.7139	5.51343	4.22244	3.21888				de-identified stage 2_Longitudinal_subj15	0.13536	0.0167							de-identified stage 3_subj42	-0.2226	1.1491	5.1299	5.19296	4.58802
de-identified subj43	0.7145	211				de-identified stage 1_subj43	-0.40184					de-identified stage 3_subj43	0.20472				de-identified stage 1_subj43	-0.40184	0.7026	5.57595	3.86912	2.9069				de-identified stage 2_Longitudinal_subj16	0.045215	0.0291							de-identified stage 3_subj43	0.20472	1.1245	4.86753	4.50976	4.22244
de-identified subj44	1.1305	114				de-identified stage 1_subj44	-0.45009					de-identified stage 3_subj44	0.011157				de-identified stage 1_subj44	-0.45009	0.802	5.54126	3.98155	3.46261				de-identified stage 2_Longitudinal_subj17	-0.17161	0.0402							de-identified stage 3_subj44	0.011157	0.9107	5.15329	3.76584	2.66723
de-identified subj45	0.6893	227				de-identified stage 1_subj45	0.038587					de-identified stage 3_subj45	-0.085335				de-identified stage 1_subj45	0.038587	0.7654	5.6204	4.47392	3.38777				de-identified stage 2_Longitudinal_subj18	-0.32425	0.0041							de-identified stage 3_subj45	-0.085335	1.0657	5.03044	4.35028	3.2884
de-identified subj46	0.6913	314				de-identified stage 1_subj46	-0.12972					de-identified stage 3_subj46	-0.19679				de-identified stage 1_subj46	-0.12972	0.7411	5.52146	4.66344	3.88362				de-identified stage 2_Longitudinal_subj19	-0.084572	0.0498							de-identified stage 3_subj46	-0.19679	1.1085	4.89784	4.54966	4.43082
de-identified subj47	0.9998	109				de-identified stage 1_subj47	-0.0036203					de-identified stage 3_subj47	-0.42813				de-identified stage 1_subj47	-0.0036203	0.8532	5.66296	4.3895	3.41115													de-identified stage 3_subj47	-0.42813	1.0028	4.85203	NaN	3.85651
de-identified subj48	0.996	133				de-identified stage 1_subj48	-0.11573					de-identified stage 3_subj48	-0.0423				de-identified stage 1_subj48	-0.11573	0.6787	5.26269	4.50756	3.16125													de-identified stage 3_subj48	-0.0423	1.1934	4.94876	5.25227	3.80444
de-identified subj49	0.9471	123				de-identified stage 1_subj49	-0.47789					de-identified stage 3_subj49	-0.072666				de-identified stage 1_subj49	-0.47789	0.8685	5.36129	4.32148	3.12236													de-identified stage 3_subj49	-0.072666	1.0087	5.03044	4.4682	3.39451
de-identified subj50	0.772	167				de-identified stage 1_subj50	-0.11977					de-identified stage 3_subj50	-0.19205				de-identified stage 1_subj50	-0.11977	0.8073	5.42053	4.17131	3.81551													de-identified stage 3_subj50	-0.19205	1.0579	5.0876	3.92395	3.40784
de-identified subj51	0.7002	172										de-identified stage 3_subj51	0.098376																						de-identified stage 3_subj51	0.098376	1.0249	4.85981	4.46706	3.90197
de-identified subj52	0.7505	210										de-identified stage 3_subj52	-0.17937																						de-identified stage 3_subj52	-0.17937	1.0509	4.78749	4.59613	3.67377
de-identified subj53	1.0517	138										de-identified stage 3_subj53	0.19708																						de-identified stage 3_subj53	0.19708	0.9563	4.72739	4.38078	4.2002
de-identified subj54	0.7574	182										de-identified stage 3_subj54	-0.053575																						de-identified stage 3_subj54	-0.053575	1.0697	5.0814	4.33598	3.62966
de-identified subj55	0.7567	206										de-identified stage 3_subj55	-0.21225					cp_s1	2-y cortical abeta suvr change																de-identified stage 3_subj55	-0.21225	0.9908	4.84419	4.57058	3.71357
de-identified subj56	0.7574	232										de-identified stage 3_subj56	-0.12709				de-identified stage 1_Longitudinal_subj1	-0.24529	0.002																de-identified stage 3_subj56	-0.12709	1.0515	4.90527	4.58497	3.55249
de-identified subj57	0.9316	126										de-identified stage 3_subj57	-0.037979				de-identified stage 1_Longitudinal_subj2	-0.56926	0.0127																de-identified stage 3_subj57	-0.037979	1.0762	5.01728	5.19296	4.07244
de-identified subj58	1.2583	88.6										de-identified stage 3_subj58	-0.037968				de-identified stage 1_Longitudinal_subj3	-0.18384	0.0145																de-identified stage 3_subj58	-0.037968	1.0877	4.96284	4.91265	3.46261
de-identified subj59	0.7523	136										de-identified stage 3_subj59	-0.28869				de-identified stage 1_Longitudinal_subj4	-0.2246	0.044																de-identified stage 3_subj59	-0.28869	1.1214	4.62497	5.01064	4.16044
de-identified subj60	1.0592	135										de-identified stage 3_subj60	-0.039886				de-identified stage 1_Longitudinal_subj5	-0.13765	0.0309																de-identified stage 3_subj60	-0.039886	1.1068	4.77068	5.8861	4.54754
de-identified subj61	0.8049	172										de-identified stage 3_subj61	-0.35976				de-identified stage 1_Longitudinal_subj6	-0.050423	0.0059																de-identified stage 3_subj61	-0.35976	1.0251	4.7185	4.85981	3.9684
de-identified subj62	0.7181	291										de-identified stage 3_subj62	-0.33893				de-identified stage 1_Longitudinal_subj7	-0.03832	0.0237																de-identified stage 3_subj62	-0.33893	1.1512	4.47278	5.74939	4.91265
de-identified subj63	0.7467	295										de-identified stage 3_subj63	-0.017244				de-identified stage 1_Longitudinal_subj8	-0.41032	0.0233																de-identified stage 3_subj63	-0.017244	1.1574	4.72739	4.64439	4.18052
de-identified subj64	0.9991	156										de-identified stage 3_subj64	-0.36838				de-identified stage 1_Longitudinal_subj9	-0.32943	-0.0126																de-identified stage 3_subj64	-0.36838	1.1135	4.68213	4.162	4.13517
de-identified subj65	0.9905	92.5										de-identified stage 3_subj65	-0.055268				de-identified stage 1_Longitudinal_subj10	-0.23473	0.0309																de-identified stage 3_subj65	-0.055268	0.982	4.82028	4.11087	3.627
de-identified subj66	0.7184	269										de-identified stage 3_subj66	-0.10666				de-identified stage 1_Longitudinal_subj11	-0.18043	0.0252																de-identified stage 3_subj66	-0.10666	1.0653	4.90527	4.99721	4.28772
de-identified subj67	0.9963	130										de-identified stage 3_subj67	-0.16927				de-identified stage 1_Longitudinal_subj12	0.068809	-0.0094																de-identified stage 3_subj67	-0.16927	0.9266	5.18739	4.60417	3.69635
de-identified subj68	0.7694	215										de-identified stage 3_subj68	-0.086369				de-identified stage 1_Longitudinal_subj13	-0.10236	0.0394																de-identified stage 3_subj68	-0.086369	0.9638	4.8828	4.17131	3.88568
de-identified subj69	0.7023	294										de-identified stage 3_subj69	-0.00039862				de-identified stage 1_Longitudinal_subj14	-0.17259	-0.0049																de-identified stage 3_subj69	-0.00039862	1.0338	5.03695	4.30946	4.17592
de-identified subj70	1.1151	151										de-identified stage 3_subj70	0.0088901				de-identified stage 1_Longitudinal_subj15	-0.3894	0.0209																de-identified stage 3_subj70	0.0088901	0.9301	4.94876	4.66344	3.7542
de-identified subj71	0.6989	271										de-identified stage 3_subj71	0.010443				de-identified stage 1_Longitudinal_subj16	0.028417	0.0101																de-identified stage 3_subj71	0.010443	0.9521	5.07517	4.38452	3.58352
de-identified subj72	1.0489	136															de-identified stage 1_Longitudinal_subj17	-0.19663	0.005
de-identified subj73	1.1331	154															de-identified stage 1_Longitudinal_subj18	-0.17124	0.0167
de-identified subj74	0.9809	124															de-identified stage 1_Longitudinal_subj19	-0.26093	-0.0297
de-identified subj75	0.7428	236															de-identified stage 1_Longitudinal_subj20	-0.43437	0.0146																	cp_s3	2-y cortical abeta suvr change
de-identified subj76	1.0976	142															de-identified stage 1_Longitudinal_subj21	-0.43141	0.0559																de-identified stage 3_Longitudinal_subj1	-0.36235	0.0586
de-identified subj77	0.6536	205															de-identified stage 1_Longitudinal_subj22	-0.096416	0.024																de-identified stage 3_Longitudinal_subj2	-0.15896	0.0469
de-identified subj78	0.9976	136															de-identified stage 1_Longitudinal_subj23	-0.078464	0.0121																de-identified stage 3_Longitudinal_subj3	-0.44626	0.0349
de-identified subj79	0.7228	232															de-identified stage 1_Longitudinal_subj24	-0.079051	0.001																de-identified stage 3_Longitudinal_subj4	0.013745	0.0506
de-identified subj80	1.0163	171															de-identified stage 1_Longitudinal_subj25	-0.21646	-0.0018																de-identified stage 3_Longitudinal_subj5	-0.37003	0.0689
de-identified subj81	0.7825	262															de-identified stage 1_Longitudinal_subj26	-0.18198	0.0018																de-identified stage 3_Longitudinal_subj6	-0.33452	0.0153
de-identified subj82	0.7574	120															de-identified stage 1_Longitudinal_subj27	-0.059688	0.019																de-identified stage 3_Longitudinal_subj7	-0.23684	0.0054
de-identified subj83	0.8961	191															de-identified stage 1_Longitudinal_subj28	-0.21352	0.0431																de-identified stage 3_Longitudinal_subj8	-0.042068	-0.0393
de-identified subj84	1.1491	169															de-identified stage 1_Longitudinal_subj29	-0.23807	-0.0191																de-identified stage 3_Longitudinal_subj9	-0.16053	0.0089
de-identified subj85	1.1245	130															de-identified stage 1_Longitudinal_subj30	-0.22031	-0.0026																de-identified stage 3_Longitudinal_subj10	0.058626	0.0278
de-identified subj86	0.7628	149															de-identified stage 1_Longitudinal_subj31	-0.32287	0.0022																de-identified stage 3_Longitudinal_subj11	0.22928	0.0337
de-identified subj87	0.9107	173															de-identified stage 1_Longitudinal_subj32	-0.30149	-0.0063																de-identified stage 3_Longitudinal_subj12	-0.16726	0.0888
de-identified subj88	1.0657	153															de-identified stage 1_Longitudinal_subj33	-0.20871	0.008																de-identified stage 3_Longitudinal_subj13	-0.41889	-0.0764
de-identified subj89	0.6729	249															de-identified stage 1_Longitudinal_subj34	-0.15901	0.0069																de-identified stage 3_Longitudinal_subj14	0.1706	-0.005
de-identified subj90	0.7946	245															de-identified stage 1_Longitudinal_subj35	-0.25688	0.0038																de-identified stage 3_Longitudinal_subj15	0.01564	0.0521
de-identified subj91	1.1085	134															de-identified stage 1_Longitudinal_subj36	-0.41367	0.013																de-identified stage 3_Longitudinal_subj16	-0.21755	-0.0111
de-identified subj92	0.8403	183															de-identified stage 1_Longitudinal_subj37	-0.43766	0.0135																de-identified stage 3_Longitudinal_subj17	-0.18897	0.0203
de-identified subj93	1.0028	128															de-identified stage 1_Longitudinal_subj38	0.029884	0.0081																de-identified stage 3_Longitudinal_subj18	-0.52135	0.0021
de-identified subj94	1.1934	141															de-identified stage 1_Longitudinal_subj39	-0.012388	-0.0151																de-identified stage 3_Longitudinal_subj19	-0.54923	0.0084
de-identified subj95	0.867	158															de-identified stage 1_Longitudinal_subj40	-0.10299	-0.0063																de-identified stage 3_Longitudinal_subj20	-0.21658	0.0615
de-identified subj96	0.8603	168															de-identified stage 1_Longitudinal_subj41	-0.48764	-0.0261																de-identified stage 3_Longitudinal_subj21	0.011042	0.0413
de-identified subj97	1.0087	153															de-identified stage 1_Longitudinal_subj42	-0.13147	0.0145																de-identified stage 3_Longitudinal_subj22	-0.41995	-0.0183
de-identified subj98	1.0579	162																																	de-identified stage 3_Longitudinal_subj23	-0.36758	0.0168
de-identified subj99	0.8604	164																																	de-identified stage 3_Longitudinal_subj24	-0.22024	0.0504
de-identified subj100	0.8385	273																																	de-identified stage 3_Longitudinal_subj25	-0.060785	0.0333
de-identified subj101	0.8015	156																																	de-identified stage 3_Longitudinal_subj26	-0.22964	0.0171
de-identified subj102	0.7812	144																																	de-identified stage 3_Longitudinal_subj27	0.014316	0.0489
de-identified subj103	1.0249	129																																	de-identified stage 3_Longitudinal_subj28	-0.089556	0.0844
de-identified subj104	1.0509	120																																	de-identified stage 3_Longitudinal_subj29	0.066511	0.0297
de-identified subj105	0.9563	113																																	de-identified stage 3_Longitudinal_subj30	-0.26448	0.0027
de-identified subj106	0.7401	202																																	de-identified stage 3_Longitudinal_subj31	-0.17158	0.0567
de-identified subj107	0.7492	193																																	de-identified stage 3_Longitudinal_subj32	-0.12503	-0.0354
de-identified subj108	1.0697	161																																	de-identified stage 3_Longitudinal_subj33	-0.22697	0.0328
de-identified subj109	0.9908	127																																	de-identified stage 3_Longitudinal_subj34	-0.21191	-0.0425
de-identified subj110	0.7625	253																																	de-identified stage 3_Longitudinal_subj35	0.1953	-0.0314
de-identified subj111	1.0515	135																																	de-identified stage 3_Longitudinal_subj36	0.020051	0.0105
de-identified subj112	1.0762	151																																	de-identified stage 3_Longitudinal_subj37	-0.095884	0.0032
de-identified subj113	1.0877	143																																	de-identified stage 3_Longitudinal_subj38	-0.18546	-0.035
de-identified subj114	0.7638	210																																	de-identified stage 3_Longitudinal_subj39	-0.43646	0.0459
de-identified subj115	1.1214	102																																	de-identified stage 3_Longitudinal_subj40	-0.053154	0.0364
de-identified subj116	1.1068	118																																	de-identified stage 3_Longitudinal_subj41	-0.20208	0.0445
de-identified subj117	1.0251	112																																	de-identified stage 3_Longitudinal_subj42	0.0895	0.0507
de-identified subj118	1.1512	87.6																																	de-identified stage 3_Longitudinal_subj43	0.20767	0.0205
de-identified subj119	1.1574	113																																	de-identified stage 3_Longitudinal_subj44	-0.042529	0.0473
de-identified subj120	1.1135	108																																	de-identified stage 3_Longitudinal_subj45	-0.2011	0.0778
de-identified subj121	0.7147	221																																	de-identified stage 3_Longitudinal_subj46	-0.045397	0.0022
de-identified subj122	0.7192	226																																	de-identified stage 3_Longitudinal_subj47	-0.18041	0.0161
de-identified subj123	0.982	124																																	de-identified stage 3_Longitudinal_subj48	-0.09518	0.0464
de-identified subj124	0.794	186																																	de-identified stage 3_Longitudinal_subj49	-0.010905	0.0637
de-identified subj125	1.0653	135																																	de-identified stage 3_Longitudinal_subj50	-0.00096399	0.0164
de-identified subj126	0.722	267																																	de-identified stage 3_Longitudinal_subj51	-0.0010411	0.0103
de-identified subj127	0.9266	179
de-identified subj128	0.7911	292
de-identified subj129	0.6829	272
de-identified subj130	0.7139	248
de-identified subj131	0.7026	264
de-identified subj132	0.802	255
de-identified subj133	0.7654	276
de-identified subj134	0.9638	132
de-identified subj135	0.7411	250
de-identified subj136	0.8532	288
de-identified subj137	1.0338	154
de-identified subj138	0.6787	193
de-identified subj139	0.9301	141
de-identified subj140	0.9521	160
de-identified subj141	0.8685	213
de-identified subj142	0.7418	175
de-identified subj143	0.8073	226
de-identified subj144	0.8176	186

## Sheet: Fig2
fig2c	cp_high	longi_pet_high	cp_low	longi_pet_low
de-identified stage 2_Longitudinal_subj1	-0.37016	-0.004881	-0.41795	-0.016393
de-identified stage 2_Longitudinal_subj2	-0.1467	-0.0099923	-0.19322	-0.018214
de-identified stage 2_Longitudinal_subj3	-0.25376	0.0090931	-0.31331	0.0099419
de-identified stage 2_Longitudinal_subj4	0.028672	0.0061269	-0.10597	-0.00015136
de-identified stage 2_Longitudinal_subj5	-0.13463	0.065657	-0.17578	0.044176
de-identified stage 2_Longitudinal_subj6	-0.3292	0.010653	-0.37188	0.010937
de-identified stage 2_Longitudinal_subj7	-0.013376	0.031435	-0.0081602	-0.0059484
de-identified stage 2_Longitudinal_subj8	-0.38163	0.010322	-0.36645	0.0062743
de-identified stage 2_Longitudinal_subj9	-0.23562	0.023693	-0.26814	0.016186
de-identified stage 2_Longitudinal_subj10	-0.089855	0.029151	-0.16541	0.0062848
de-identified stage 2_Longitudinal_subj11	-0.0061296	0.063469	0.0066072	0.031855
de-identified stage 2_Longitudinal_subj12	-0.037969	0.021623	-0.065736	0.0081786
de-identified stage 2_Longitudinal_subj13	-0.17154	0.029107	-0.23048	0.017562
de-identified stage 2_Longitudinal_subj14	-0.068217	0.090431	-0.099026	0.03538
de-identified stage 2_Longitudinal_subj15	0.096497	0.024341	0.1434	-0.0088252
de-identified stage 2_Longitudinal_subj16	-0.10642	0.02932	-0.10425	0.0022854
de-identified stage 2_Longitudinal_subj17	-0.084409	0.042248	-0.15572	0.0088007
de-identified stage 2_Longitudinal_subj18	-0.27309	0.0017536	-0.26684	0.010325
de-identified stage 2_Longitudinal_subj19	-0.1193	0.060507	-0.046468	0.021026
Please see the github code file for the imaging files in panels A and B.

## Sheet: Fig3
fig3d	longi_pet_diff_sj_E_s2	r_test2_s2
de-identified stage 2_Longitudinal_subj1	0.0115118	-0.00289744
de-identified stage 2_Longitudinal_subj2	0.00822161	0.0163536
de-identified stage 2_Longitudinal_subj3	-0.000848853	0.0177339
de-identified stage 2_Longitudinal_subj4	0.00627825	-0.116839
de-identified stage 2_Longitudinal_subj5	0.0214808	-0.00676834
de-identified stage 2_Longitudinal_subj6	-0.000283822	-0.0277883
de-identified stage 2_Longitudinal_subj7	0.037383	0.00407076
de-identified stage 2_Longitudinal_subj8	0.00404774	0.0244196
de-identified stage 2_Longitudinal_subj9	0.0075074	0.022541
de-identified stage 2_Longitudinal_subj10	0.022866	-0.0718471
de-identified stage 2_Longitudinal_subj11	0.0316141	-0.103683
de-identified stage 2_Longitudinal_subj12	0.0134448	0.0785325
de-identified stage 2_Longitudinal_subj13	0.0115443	-0.0686637
de-identified stage 2_Longitudinal_subj14	0.0550508	-0.0544177
de-identified stage 2_Longitudinal_subj15	0.0331666	-0.0464798
de-identified stage 2_Longitudinal_subj16	0.0270343	0.00730819
de-identified stage 2_Longitudinal_subj17	0.0334469	-0.040763
de-identified stage 2_Longitudinal_subj18	-0.00857092	0.0383746
de-identified stage 2_Longitudinal_subj19	0.0394819	-0.127968
Please see the github code file for the imaging files in panels A,B, and C.

## Sheet: Fig4
fig4a	log(csf abeta42)	fc_dmn_gs_s2	fc_dmn_gsr_s2 (without gBOLD)				fig4b	log(csf abeta42)	fc_sm_gs_s2	fc_sm_gsr_s2 (without gBOLD)				fig4c	log(csf abeta42)	fc_sm_dmn_gs_s2	fc_sm_dmn_gsr_s2 (without gBOLD)
de-identified stage 2_subj1	5.193	0.57488	0.1332				de-identified stage 2_subj1	5.193	0.59139	0.15335				de-identified stage 2_subj1	5.193	0.48702	-0.056793
de-identified stage 2_subj2	5.0562	0.42315	0.11962				de-identified stage 2_subj2	5.0562	0.55209	0.13753				de-identified stage 2_subj2	5.0562	0.37715	-0.081056
de-identified stage 2_subj3	5.1985	0.54774	0.11651				de-identified stage 2_subj3	5.1985	0.555	0.11665				de-identified stage 2_subj3	5.1985	0.45339	-0.057944
de-identified stage 2_subj4	4.8978	0.30624	0.11905				de-identified stage 2_subj4	4.8978	0.39142	0.13827				de-identified stage 2_subj4	4.8978	0.20163	-0.084665
de-identified stage 2_subj5	5.0999	0.53381	0.11239				de-identified stage 2_subj5	5.0999	0.55153	0.12259				de-identified stage 2_subj5	5.0999	0.45597	-0.076677
de-identified stage 2_subj6	4.9972	0.56252	0.12642				de-identified stage 2_subj6	4.9972	0.61088	0.13141				de-identified stage 2_subj6	4.9972	0.4906	-0.088825
de-identified stage 2_subj7	5.2523	0.38592	0.15882				de-identified stage 2_subj7	5.2523	0.57837	0.1784				de-identified stage 2_subj7	5.2523	0.3247	-0.10709
de-identified stage 2_subj8	5.118	0.51949	0.1437				de-identified stage 2_subj8	5.118	0.56179	0.2105				de-identified stage 2_subj8	5.118	0.42502	-0.050807
de-identified stage 2_subj9	5.1475	0.36548	0.10692				de-identified stage 2_subj9	5.1475	0.49998	0.1066				de-identified stage 2_subj9	5.1475	0.3194	-0.081476
de-identified stage 2_subj10	5.204	0.48539	0.12777				de-identified stage 2_subj10	5.204	0.53227	0.13111				de-identified stage 2_subj10	5.204	0.40535	-0.078524
de-identified stage 2_subj11	4.9127	0.26276	0.13415				de-identified stage 2_subj11	4.9127	0.42492	0.11858				de-identified stage 2_subj11	4.9127	0.17457	-0.10046
de-identified stage 2_subj12	5.1475	0.27249	0.11698				de-identified stage 2_subj12	5.1475	0.439	0.22683				de-identified stage 2_subj12	5.1475	0.12823	-0.12737
de-identified stage 2_subj13	4.7875	0.33629	0.083377				de-identified stage 2_subj13	4.7875	0.4662	0.12836				de-identified stage 2_subj13	4.7875	0.29562	-0.062066
de-identified stage 2_subj14	5.0039	0.39509	0.090255				de-identified stage 2_subj14	5.0039	0.4857	0.085513				de-identified stage 2_subj14	5.0039	0.36256	-0.035578
de-identified stage 2_subj15	5.2095	0.56243	0.14461				de-identified stage 2_subj15	5.2095	0.65467	0.17515				de-identified stage 2_subj15	5.2095	0.49151	-0.10114
de-identified stage 2_subj16	5.0626	0.39128	0.15665				de-identified stage 2_subj16	5.0626	0.49874	0.1755				de-identified stage 2_subj16	5.0626	0.27881	-0.10679
de-identified stage 2_subj17	5.124	0.35853	0.083393				de-identified stage 2_subj17	5.124	0.46784	0.13741				de-identified stage 2_subj17	5.124	0.29917	-0.070894
de-identified stage 2_subj18	5.0999	0.49876	0.21437				de-identified stage 2_subj18	5.0999	0.58985	0.24028				de-identified stage 2_subj18	5.0999	0.33252	-0.16307
de-identified stage 2_subj19	5.0499	0.26665	0.087387				de-identified stage 2_subj19	5.0499	0.53544	0.1727				de-identified stage 2_subj19	5.0499	0.27347	-0.056149
de-identified stage 2_subj20	4.9698	0.37379	0.087947				de-identified stage 2_subj20	4.9698	0.33329	0.07492				de-identified stage 2_subj20	4.9698	0.26755	-0.037461
de-identified stage 2_subj21	5.2257	0.454	0.10932				de-identified stage 2_subj21	5.2257	0.54869	0.15598				de-identified stage 2_subj21	5.2257	0.38797	-0.079994
de-identified stage 2_subj22	5.1648	0.66469	0.116				de-identified stage 2_subj22	5.1648	0.64693	0.16678				de-identified stage 2_subj22	5.1648	0.57272	-0.076332
de-identified stage 2_subj23	5.2257	0.39143	0.066447				de-identified stage 2_subj23	5.2257	0.62177	0.1813				de-identified stage 2_subj23	5.2257	0.40361	-0.070608

## Sheet: Fig5
first column (time-position graphs) for panel A	neg 6 sec	neg 5.4 sec	neg 4.8 sec	neg 4.2 sec	neg 3.6 sec	neg 3.0 sec	neg 2.4 sec	neg 1.8 sec	neg 1.2 sec	neg 0.6 sec	0s	pos 0.6 sec	pos 1.2 sec	pos 1.8 sec	pos 2.4 sec	pos 3.0 sec	pos 3.6 sec	pos 4.2 sec	pos 4.8 sec	pos 5.4 sec	pos 6s
bin 1	0.0933364	0.157278	0.228788	0.306518	0.376311	0.433735	0.448471	0.470852	0.470018	0.444758	0.396975	0.330395	0.249262	0.158073	0.0617822	-0.0345387	-0.125904	-0.207908	-0.247857	-0.265314	-0.266977
bin 2	0.0735663	0.131253	0.198785	0.269688	0.333956	0.387767	0.405819	0.42972	0.432504	0.412722	0.371682	0.312426	0.238448	0.153579	0.0626068	-0.0293513	-0.117156	-0.196063	-0.243573	-0.265607	-0.266822
bin 3	0.056165	0.109103	0.170104	0.238156	0.300503	0.353664	0.378715	0.404477	0.410818	0.396128	0.361279	0.308764	0.241642	0.163409	0.0785858	-0.00793782	-0.0912542	-0.166894	-0.212648	-0.23569	-0.24622
bin 4	0.0302801	0.0895283	0.157558	0.232167	0.302038	0.362969	0.394295	0.426718	0.438691	0.428347	0.396309	0.345087	0.277985	0.198817	0.112312	0.023476	-0.0627428	-0.141942	-0.193499	-0.22201	-0.242385
bin 5	0.0321546	0.08937	0.148091	0.221512	0.290413	0.350496	0.387343	0.419515	0.430879	0.419844	0.387213	0.335574	0.268326	0.189337	0.103358	0.015496	-0.0692452	-0.146425	-0.194807	-0.22189	-0.2393
bin 6	0.0558768	0.111934	0.16596	0.236494	0.301863	0.357912	0.392349	0.420959	0.42844	0.413358	0.376833	0.321696	0.251501	0.170167	0.0824558	-0.00646884	-0.0915048	-0.168176	-0.213757	-0.239023	-0.248642
bin 7	0.0786004	0.130524	0.182787	0.248869	0.310547	0.363439	0.395711	0.423675	0.430278	0.414216	0.376766	0.32091	0.250176	0.168548	0.0807601	-0.00805659	-0.0928276	-0.168939	-0.21356	-0.236327	-0.246739
bin 8	0.0301275	0.0820783	0.137572	0.20806	0.276849	0.33913	0.384674	0.424915	0.44409	0.440105	0.41349	0.366571	0.302513	0.225115	0.139183	0.049851	-0.0378338	-0.119201	-0.172169	-0.204844	-0.224859
bin 9	-0.0707892	-0.00456981	0.0819339	0.17053	0.259268	0.342765	0.418212	0.47943	0.51739	0.529104	0.514386	0.475177	0.41485	0.33748	0.248063	0.15201	0.0547234	-0.0388162	-0.106043	-0.147955	-0.18062
bin 10	-0.149623	-0.0837059	0.018887	0.114412	0.211439	0.30461	0.389945	0.462708	0.512532	0.535742	0.531584	0.50164	0.449118	0.377814	0.292293	0.197846	0.0998837	0.00349655	-0.063334	-0.106291	-0.136036
bin 11	-0.162731	-0.103233	-0.00425587	0.081694	0.169925	0.255358	0.334667	0.40135	0.447982	0.471218	0.470234	0.446213	0.401744	0.339962	0.264841	0.181233	0.0941208	0.00820086	-0.0495323	-0.0917137	-0.118475
bin 12	-0.145372	-0.0914761	-0.00539469	0.0753873	0.159881	0.242928	0.319254	0.386097	0.43483	0.461738	0.465576	0.447024	0.408142	0.351657	0.281215	0.201408	0.116833	0.0318252	-0.0269603	-0.0731536	-0.109786
bin 13	-0.0989951	-0.0469695	0.0299434	0.10136	0.176205	0.249555	0.31858	0.377678	0.419764	0.441782	0.442588	0.422799	0.384376	0.329844	0.262549	0.186665	0.106242	0.0249357	-0.0382045	-0.0855644	-0.120472
bin 14	-0.101483	-0.0488304	0.0281147	0.103304	0.182646	0.261055	0.333713	0.39764	0.443952	0.469207	0.472026	0.45284	0.413527	0.356582	0.285431	0.204519	0.118367	0.0310594	-0.0334708	-0.0832489	-0.119636
bin 15	-0.116138	-0.0663486	0.0113421	0.0846733	0.162662	0.2405	0.309932	0.374164	0.422466	0.451067	0.45823	0.444015	0.410055	0.358665	0.293044	0.217298	0.135539	0.0515771	-0.0123063	-0.0620653	-0.0994462
bin 16	-0.152484	-0.0992759	-0.0206946	0.0570323	0.139746	0.22246	0.304347	0.3734	0.426276	0.459236	0.470527	0.46024	0.430048	0.38226	0.319851	0.246831	0.167341	0.0851704	0.0244309	-0.0218628	-0.0605956
bin 17	-0.140728	-0.0866904	-0.00933221	0.0679258	0.14907	0.229318	0.308707	0.374193	0.423755	0.454023	0.463395	0.451948	0.421357	0.373952	0.312813	0.24196	0.165425	0.0867807	0.0278288	-0.0194232	-0.0595022
bin 18	-0.146868	-0.0940696	-0.0198259	0.0579214	0.141051	0.224412	0.306355	0.375904	0.429218	0.462638	0.474359	0.464262	0.433717	0.384815	0.320648	0.245461	0.163613	0.0789755	0.0121738	-0.0413005	-0.0811811
bin 19	-0.15403	-0.103966	-0.031123	0.0425944	0.121708	0.201109	0.28255	0.349782	0.401484	0.434175	0.446116	0.437278	0.408983	0.363261	0.303224	0.232978	0.156636	0.0778897	0.0134825	-0.0381353	-0.0715196
bin 20	-0.0725794	-0.0273118	0.0300009	0.0923926	0.158096	0.222927	0.288558	0.341554	0.380252	0.401993	0.405502	0.390981	0.359829	0.314007	0.256339	0.190506	0.120187	0.048753	-0.0106465	-0.0541238	-0.0850187
bin 21	-0.0417631	-0.00388154	0.0405437	0.0960669	0.154306	0.211717	0.273908	0.321985	0.356948	0.376204	0.378455	0.363841	0.333814	0.290444	0.236576	0.17577	0.111549	0.0470209	-0.00321298	-0.0451896	-0.0801998
bin 22	-0.0405845	-0.00222077	0.0484712	0.106822	0.167747	0.22757	0.292307	0.341456	0.376826	0.395582	0.396558	0.380112	0.347716	0.301421	0.244134	0.179423	0.110954	0.042184	-0.0129663	-0.0560375	-0.0888564
bin 23	-0.0509878	-0.0097739	0.0460864	0.108146	0.173272	0.237402	0.306943	0.358066	0.394471	0.413126	0.4128	0.393953	0.358305	0.308274	0.247107	0.17866	0.106876	0.0354224	-0.0205917	-0.0637124	-0.0949303
bin 24	-0.0551955	-0.0163842	0.0306991	0.0898633	0.152486	0.214591	0.28156	0.332659	0.369743	0.389744	0.391437	0.375122	0.342192	0.29461	0.235283	0.167928	0.0964162	0.0244277	-0.0299967	-0.0703674	-0.1022
bin 25	-0.0563007	-0.015418	0.036448	0.098028	0.163241	0.227896	0.29542	0.348258	0.386542	0.407161	0.408765	0.391515	0.356703	0.306264	0.243261	0.171649	0.0954756	0.0185048	-0.0425289	-0.0875539	-0.118313
bin 26	-0.0725477	-0.0320099	0.0195623	0.0814713	0.14758	0.2136	0.284166	0.33925	0.379874	0.402946	0.407119	0.392525	0.360422	0.312713	0.252338	0.183167	0.109189	0.0340842	-0.0253321	-0.0693797	-0.0992677
bin 27	-0.0673396	-0.0284554	0.0207928	0.080686	0.145254	0.210266	0.280603	0.335594	0.376846	0.401218	0.407256	0.394925	0.365322	0.320173	0.262169	0.19481	0.121705	0.0462687	-0.0162056	-0.0623514	-0.0945782
bin 28	-0.0761292	-0.0362805	0.0109867	0.0708734	0.135458	0.200538	0.269532	0.324474	0.366196	0.391651	0.399362	0.389303	0.362544	0.320739	0.26648	0.203119	0.134054	0.0625124	0.00250065	-0.039837	-0.0705849
bin 29	-0.0738673	-0.0350393	0.0110836	0.0712102	0.136202	0.2018	0.270773	0.325693	0.367088	0.391847	0.398433	0.386658	0.357518	0.312653	0.254841	0.187732	0.115083	0.0403995	-0.0219626	-0.0683444	-0.0972213
bin 30	-0.0787986	-0.0393105	0.00824942	0.067201	0.130311	0.193346	0.258588	0.310607	0.349704	0.373137	0.379525	0.368735	0.341737	0.300108	0.24648	0.184387	0.117313	0.0484471	-0.00935075	-0.0494243	-0.08016
bin 31	-0.0858079	-0.0485482	-0.00502278	0.0515474	0.112778	0.174414	0.241356	0.292605	0.331154	0.354321	0.360794	0.350568	0.324588	0.284406	0.232577	0.172495	0.107533	0.0409147	-0.0177384	-0.0566804	-0.0839253
bin 32	-0.0935207	-0.0588156	-0.017509	0.0389358	0.100877	0.164078	0.235005	0.290203	0.332717	0.359542	0.369143	0.36135	0.337102	0.298044	0.246807	0.18681	0.121473	0.0540632	-0.00553281	-0.049306	-0.0779913
bin 33	-0.0831253	-0.0464799	-0.00183815	0.053041	0.111528	0.169907	0.232428	0.281513	0.318739	0.341653	0.349113	0.341084	0.318413	0.282512	0.235719	0.181137	0.121863	0.06084	0.00830982	-0.0320792	-0.06265
bin 34	-0.0690171	-0.0371823	0.00105815	0.0488076	0.100884	0.153881	0.211034	0.257461	0.293907	0.31815	0.328911	0.325685	0.308804	0.279099	0.238203	0.188476	0.132307	0.0720052	0.0158402	-0.0247528	-0.0574227
bin 35	-0.0824443	-0.0492639	-0.00914747	0.0406131	0.0948843	0.150071	0.20878	0.256557	0.293964	0.318583	0.329188	0.325481	0.307937	0.277597	0.236356	0.186862	0.131883	0.0740512	0.0215756	-0.0164091	-0.0489943
bin 36	-0.081319	-0.0480994	-0.0101651	0.0379461	0.0902138	0.143193	0.200227	0.246511	0.282575	0.306114	0.315851	0.311495	0.29361	0.263299	0.222563	0.174102	0.120606	0.0646242	0.0135949	-0.0242795	-0.0532576
bin 37	-0.0976555	-0.0639479	-0.0230734	0.0290417	0.086194	0.144537	0.204974	0.256133	0.296373	0.322949	0.334366	0.330297	0.31122	0.27825	0.233612	0.180327	0.121468	0.0599774	0.00495203	-0.0348374	-0.0638201
bin 38	-0.0925739	-0.0641089	-0.0291504	0.0148746	0.0637833	0.114214	0.167858	0.21389	0.250492	0.275338	0.286999	0.285028	0.269787	0.242192	0.204156	0.158534	0.108223	0.0559101	0.00936234	-0.0240446	-0.0516059
bin 39	-0.0862472	-0.0551901	-0.0167529	0.028764	0.0777304	0.12691	0.178199	0.220239	0.252609	0.273221	0.281088	0.276205	0.259181	0.23106	0.193711	0.14977	0.101953	0.0528077	0.00990986	-0.019384	-0.0438369
bin 40	-0.0960319	-0.0665926	-0.0315419	0.0158511	0.0687691	0.12354	0.182476	0.232527	0.272568	0.300023	0.313437	0.312278	0.296716	0.267477	0.226505	0.176727	0.121213	0.0628827	0.011046	-0.0275147	-0.0598722
bin 41	-0.0897089	-0.059041	-0.0235107	0.0230806	0.0742879	0.126618	0.180238	0.226398	0.262999	0.287743	0.29936	0.297525	0.282552	0.255318	0.21777	0.172589	0.122505	0.07015	0.0243321	-0.0128351	-0.0427733
bin 42	-0.0798221	-0.0522999	-0.0212016	0.0204587	0.0668296	0.114721	0.165522	0.209295	0.244538	0.269058	0.281432	0.281106	0.268256	0.243588	0.208798	0.166404	0.119065	0.0692842	0.0218923	-0.0135455	-0.0456067
bin 43	-0.0916731	-0.0642093	-0.0342855	0.0097351	0.0581863	0.107893	0.162508	0.207715	0.243726	0.268183	0.279738	0.278031	0.26337	0.236599	0.19962	0.155174	0.106082	0.055053	0.00914854	-0.0274536	-0.0546028
bin 44	-0.103024	-0.0768366	-0.0480624	-0.00396537	0.0462375	0.0991091	0.156515	0.206851	0.248638	0.279221	0.296877	0.300791	0.290825	0.267352	0.231878	0.186966	0.135369	0.0798299	0.0295778	-0.00907232	-0.0404582
bin 45	-0.0987137	-0.0709384	-0.0396928	0.00543029	0.0555244	0.107324	0.162023	0.2099	0.248615	0.275674	0.289727	0.290381	0.277898	0.253041	0.217651	0.174339	0.125863	0.074904	0.026962	-0.0101185	-0.0387939
bin 46	-0.10846	-0.0828691	-0.0533268	-0.00853439	0.0422197	0.0955572	0.156099	0.207286	0.249519	0.280093	0.297366	0.300639	0.289884	0.265603	0.22952	0.184332	0.132885	0.0779307	0.0276942	-0.0102519	-0.0436921
bin 47	-0.120705	-0.0917801	-0.0595304	-0.0111333	0.0431766	0.0997586	0.162123	0.215072	0.257981	0.287979	0.303551	0.304345	0.290727	0.263622	0.225161	0.178246	0.125835	0.0708456	0.0221185	-0.0150009	-0.0433184
bin 48	-0.107719	-0.0828134	-0.0532296	-0.0106385	0.0379456	0.0893488	0.145812	0.196006	0.238127	0.269604	0.288772	0.294718	0.287195	0.266472	0.234022	0.192299	0.143987	0.0917064	0.042658	0.00183573	-0.0298557
bin 49	-0.114687	-0.0906674	-0.0602098	-0.0191372	0.0284332	0.0792179	0.135316	0.185084	0.227286	0.259381	0.279777	0.287621	0.282668	0.2651	0.236097	0.197672	0.152033	0.101384	0.0531236	0.013894	-0.0202317
bin 50	-0.117216	-0.0905654	-0.0561234	-0.0109698	0.0411911	0.0967171	0.159198	0.213129	0.258326	0.291986	0.312334	0.318427	0.310062	0.287595	0.252595	0.207607	0.155428	0.0987631	0.0458147	0.00136288	-0.0357644
bin 51	-0.118827	-0.0948308	-0.0656851	-0.0234438	0.0264399	0.080433	0.142758	0.197278	0.244083	0.2803	0.3039	0.313725	0.309351	0.290889	0.25966	0.217968	0.168387	0.113495	0.0580409	0.0150822	-0.0199412
bin 52	-0.131525	-0.104251	-0.0729275	-0.0264471	0.027616	0.0855294	0.150066	0.207217	0.255879	0.293092	0.31694	0.326435	0.321313	0.301882	0.269726	0.22739	0.177628	0.12302	0.0682434	0.0236934	-0.0123171
bin 53	-0.134454	-0.113091	-0.0859849	-0.0447311	0.0045658	0.0584571	0.121752	0.176648	0.22432	0.261848	0.287239	0.299349	0.297656	0.282131	0.253931	0.215148	0.168219	0.115604	0.0644088	0.0222806	-0.0122115
bin 54	-0.127769	-0.105274	-0.0758713	-0.03426	0.0152281	0.0691794	0.128789	0.183665	0.231673	0.269912	0.296344	0.309758	0.30946	0.2953	0.268357	0.230655	0.184552	0.132465	0.0806644	0.0365139	0.000452053
bin 55	-0.148942	-0.126889	-0.10114	-0.0591859	-0.00792328	0.0489621	0.113946	0.173307	0.225702	0.267918	0.297768	0.314026	0.316054	0.303755	0.278297	0.241731	0.196362	0.144538	0.0914278	0.0449194	0.00684012
bin 56	-0.135704	-0.11399	-0.0866946	-0.0472037	2.731e-05	0.051688	0.111531	0.165302	0.212625	0.250788	0.277915	0.292844	0.294862	0.283754	0.260471	0.226825	0.184962	0.137122	0.088042	0.0460602	0.00984746
bin 57	-0.139994	-0.119295	-0.0919949	-0.0534557	-0.00601627	0.0467936	0.109422	0.165302	0.214787	0.254974	0.283782	0.299881	0.30252	0.291497	0.267819	0.233377	0.190385	0.141104	0.0884284	0.0420723	0.000154801
bin 58	-0.132309	-0.11238	-0.0884379	-0.0511395	-0.00688938	0.0413621	0.0997336	0.148908	0.192324	0.227508	0.252769	0.267058	0.269779	0.260792	0.240989	0.212028	0.175876	0.134585	0.0949685	0.0534355	0.0173604
bin 59	-0.129942	-0.112662	-0.0924996	-0.0594137	-0.0194877	0.0245113	0.078558	0.124397	0.165657	0.200139	0.226149	0.242415	0.248059	0.242575	0.226491	0.201326	0.168919	0.131079	0.0922089	0.051774	0.0140179
bin 60	-0.126905	-0.106769	-0.0833771	-0.0466328	-0.00303131	0.0445282	0.102559	0.151714	0.195013	0.230115	0.255336	0.269451	0.271694	0.261696	0.240246	0.209091	0.170305	0.125986	0.0818882	0.04	0.0032083
bin 61	-0.127841	-0.105393	-0.0800969	-0.0404126	0.00562859	0.0550081	0.110702	0.159309	0.20114	0.233664	0.255278	0.265175	0.263075	0.249125	0.224523	0.191387	0.152122	0.109078	0.0724506	0.0339167	0.00309817
bin 62	-0.145111	-0.123895	-0.10021	-0.0582567	-0.00839673	0.0461579	0.107763	0.163739	0.213124	0.252922	0.281241	0.296976	0.299454	0.288483	0.265052	0.231158	0.189221	0.141734	0.100482	0.0536432	0.011803
bin 63	-0.143183	-0.120096	-0.0931812	-0.048367	0.0039849	0.0604547	0.120274	0.17669	0.225771	0.264476	0.290991	0.3044	0.304303	0.290812	0.265158	0.22948	0.186289	0.138095	0.0953074	0.0494334	0.011872
bin 64	-0.138183	-0.112447	-0.0840398	-0.0386667	0.0145936	0.0721665	0.134475	0.192526	0.242692	0.28203	0.308811	0.322188	0.321732	0.307463	0.280583	0.243251	0.198045	0.147583	0.102638	0.0543181	0.015141
bin 65	-0.136164	-0.110485	-0.0812953	-0.0345623	0.0201424	0.0792575	0.1418	0.202054	0.253921	0.294136	0.320874	0.333383	0.331417	0.31527	0.286415	0.247233	0.20055	0.149227	0.104774	0.0570137	0.0157491
bin 66	-0.143082	-0.122181	-0.100976	-0.0573015	-0.00530677	0.0515667	0.115393	0.174055	0.225237	0.265675	0.293427	0.307544	0.307601	0.293686	0.267081	0.229989	0.185076	0.135146	0.0935492	0.0499422	0.00680265
bin 67	-0.142478	-0.118718	-0.092429	-0.0490582	0.00198514	0.057349	0.121255	0.178084	0.227357	0.266075	0.292564	0.30607	0.306236	0.293084	0.267714	0.232124	0.188802	0.140343	0.0998484	0.0566662	0.0184344
bin 68	-0.151882	-0.128715	-0.0969637	-0.0534209	-0.00219078	0.0534008	0.112303	0.168722	0.217491	0.255339	0.280481	0.292202	0.290279	0.275108	0.248223	0.212018	0.169459	0.123627	0.0858426	0.0448635	0.00857673
bin 69	-0.142512	-0.122215	-0.0914202	-0.0525847	-0.00720315	0.0418956	0.092529	0.142094	0.185909	0.221325	0.246629	0.260957	0.263846	0.255258	0.23622	0.208506	0.174292	0.135979	0.103461	0.0657232	0.0339844
bin 70	-0.165615	-0.149681	-0.133219	-0.0980259	-0.0544992	-0.00568896	0.0469128	0.0989122	0.146416	0.186651	0.21768	0.238119	0.246941	0.243764	0.229473	0.205776	0.174747	0.138599	0.107636	0.0650866	0.0348103
first column (time-position graphs) for panel B	neg 6 sec	neg 5.4 sec	neg 4.8 sec	neg 4.2 sec	neg 3.6 sec	neg 3.0 sec	neg 2.4 sec	neg 1.8 sec	neg 1.2 sec	neg 0.6 sec	0s	pos 0.6 sec	pos 1.2 sec	pos 1.8 sec	pos 2.4 sec	pos 3.0 sec	pos 3.6 sec	pos 4.2 sec	pos 4.8 sec	pos 5.4 sec	pos 6s
bin 1	-0.0885272	-0.0506918	0.0165525	0.0996069	0.159608	0.214641	0.26166	0.297752	0.320119	0.326369	0.315512	0.28859	0.247905	0.196295	0.137112	0.0681176	0.00726132	-0.0472902	-0.0950515	-0.133834	-0.132545
bin 2	-0.0696272	-0.0352973	0.0269827	0.106939	0.165687	0.219389	0.265016	0.299861	0.321431	0.327549	0.317226	0.291457	0.25255	0.203453	0.147409	0.0841172	0.0247607	-0.0298047	-0.0797305	-0.124378	-0.127327
bin 3	-0.064534	-0.0311148	0.0277125	0.0944186	0.154367	0.210146	0.25866	0.297072	0.322664	0.333073	0.327014	0.30488	0.26847	0.220229	0.163104	0.0968641	0.035762	-0.0219725	-0.0764792	-0.119279	-0.126409
bin 4	-0.0638476	-0.0311124	0.0335609	0.0955536	0.153096	0.20625	0.252079	0.287978	0.311535	0.320618	0.314055	0.292568	0.258167	0.213393	0.161216	0.101404	0.0469126	-0.00399014	-0.0535786	-0.0861013	-0.0868817
bin 5	-0.0524587	-0.00872257	0.0534647	0.121953	0.182016	0.236322	0.281908	0.31622	0.336856	0.34176	0.329973	0.302561	0.261921	0.210944	0.152951	0.0893576	0.0305743	-0.0231595	-0.0742773	-0.110659	-0.110978
bin 6	-0.0597726	-0.017465	0.0453534	0.118868	0.179065	0.233971	0.280379	0.315504	0.33675	0.341929	0.330008	0.302017	0.260398	0.20831	0.149457	0.0875824	0.0292186	-0.0239264	-0.075766	-0.113611	-0.113557
bin 7	-0.0254095	0.0170123	0.0762076	0.146669	0.206444	0.262243	0.31059	0.348263	0.372262	0.380144	0.370546	0.343891	0.302118	0.248105	0.185608	0.121609	0.0559978	-0.00561398	-0.0637935	-0.110096	-0.128973
bin 8	-0.0666075	-0.0308369	0.029784	0.101405	0.160376	0.215738	0.264251	0.302972	0.329041	0.340082	0.33471	0.313212	0.277339	0.229691	0.173734	0.11527	0.0554771	-0.000767526	-0.0563523	-0.100059	-0.113765
bin 9	-0.0691175	-0.0239668	0.0341636	0.097479	0.159031	0.215336	0.262933	0.298805	0.320053	0.324671	0.31182	0.28252	0.239118	0.184608	0.122605	0.0488984	-0.0137183	-0.070351	-0.118691	-0.160018	-0.151607
bin 10	-0.0625595	-0.0159926	0.0500205	0.111307	0.175431	0.234508	0.285167	0.324321	0.349006	0.357199	0.347883	0.321363	0.279253	0.224038	0.159103	0.0758318	0.00643329	-0.0580661	-0.115353	-0.166237	-0.175018
bin 11	-0.0389674	0.000615569	0.0685883	0.134891	0.198176	0.25509	0.30238	0.337143	0.356693	0.359338	0.344393	0.31262	0.266099	0.207749	0.141178	0.0561284	-0.0118694	-0.0736244	-0.126791	-0.175391	-0.178334
bin 12	-0.0742441	-0.0237068	0.0484813	0.11912	0.184446	0.242852	0.290751	0.325395	0.344388	0.346343	0.331036	0.299792	0.254919	0.199278	0.136383	0.0560137	-0.00594598	-0.0612672	-0.108699	-0.146676	-0.140968
bin 13	-0.0801059	-0.0340939	0.0402058	0.110099	0.17407	0.232039	0.280249	0.315717	0.335758	0.338752	0.324315	0.293653	0.249018	0.193273	0.129951	0.0462445	-0.015702	-0.0704599	-0.116647	-0.154797	-0.148789
bin 14	-0.0903323	-0.050665	0.0222435	0.0928139	0.156377	0.215484	0.266173	0.305214	0.329783	0.338037	0.329219	0.304105	0.264552	0.213101	0.153134	0.0699707	0.00843593	-0.0477317	-0.0986428	-0.140966	-0.142103
bin 15	-0.0967816	-0.0520773	0.0189263	0.0936488	0.158666	0.218621	0.269583	0.308362	0.332168	0.339182	0.328828	0.302089	0.26101	0.208341	0.147705	0.0679377	0.00644025	-0.0489218	-0.0978525	-0.135872	-0.134441
bin 16	-0.101545	-0.0599755	0.0128554	0.0912962	0.161363	0.22759	0.285542	0.331392	0.361666	0.373921	0.367042	0.341599	0.299406	0.243145	0.176637	0.0888568	0.0180809	-0.0474955	-0.106322	-0.156126	-0.157724
bin 17	-0.0894874	-0.0466913	0.0258633	0.104382	0.172498	0.236219	0.291414	0.334482	0.362215	0.372411	0.36412	0.337995	0.295911	0.240393	0.174976	0.0892236	0.0191801	-0.0463472	-0.103871	-0.155838	-0.157796
bin 18	-0.106286	-0.0645667	0.00277994	0.079662	0.148068	0.214041	0.273352	0.322128	0.356749	0.374551	0.37394	0.354915	0.318713	0.267425	0.204257	0.12353	0.0526274	-0.016047	-0.0783237	-0.135173	-0.148102
bin 19	-0.102136	-0.062142	0.000318535	0.0749108	0.141826	0.207694	0.268353	0.319664	0.357673	0.379322	0.382615	0.367212	0.334065	0.285103	0.223488	0.143819	0.072001	0.00145235	-0.0650731	-0.127125	-0.148186
bin 20	-0.0838643	-0.049536	0.00860768	0.0820965	0.139762	0.195197	0.244842	0.285366	0.313694	0.327548	0.32547	0.307546	0.275188	0.230504	0.176355	0.108099	0.049194	-0.00752921	-0.0621969	-0.110722	-0.122972
bin 21	-0.0866921	-0.0488051	5.1463e-05	0.0663739	0.120597	0.17176	0.216559	0.252004	0.275329	0.284382	0.277938	0.256722	0.22284	0.178914	0.127953	0.0717392	0.0204422	-0.027364	-0.0727154	-0.110965	-0.108571
bin 22	-0.0866066	-0.0510352	-0.00289136	0.0676863	0.120957	0.170091	0.212204	0.244844	0.265773	0.273277	0.266469	0.246215	0.214543	0.173904	0.127268	0.0775678	0.0313001	-0.0111203	-0.0539314	-0.0878473	-0.0877725
bin 23	-0.0845884	-0.0433585	0.011491	0.0792741	0.135635	0.187552	0.232021	0.266407	0.288302	0.295906	0.288434	0.266942	0.233745	0.191611	0.143797	0.0909159	0.0427977	-0.00109675	-0.0471626	-0.0777525	-0.0787116
bin 24	-0.0870687	-0.0427029	0.0156463	0.0929302	0.154278	0.209747	0.256361	0.291589	0.313194	0.319519	0.309941	0.285768	0.249614	0.204611	0.154387	0.0983514	0.0493025	0.00545543	-0.0420653	-0.0696863	-0.0684437
bin 25	-0.0821757	-0.0424302	0.0115379	0.0849521	0.144152	0.199121	0.246779	0.284365	0.309343	0.319721	0.314509	0.294467	0.261748	0.21913	0.169984	0.111244	0.0608106	0.0141687	-0.0361778	-0.0719263	-0.0770683
bin 26	-0.0878845	-0.0455894	0.00591769	0.0823119	0.142315	0.198022	0.246177	0.283882	0.308547	0.318332	0.312437	0.29174	0.258392	0.215154	0.165419	0.107795	0.0566942	0.00969399	-0.0405207	-0.0740077	-0.083351
bin 27	-0.0775551	-0.0401864	0.0116772	0.0888004	0.150339	0.207158	0.256229	0.294894	0.320672	0.331563	0.326524	0.306242	0.27281	0.229071	0.178542	0.11854	0.0663875	0.0185137	-0.0349359	-0.0670256	-0.075394
bin 28	-0.094354	-0.0552847	-0.000178099	0.0744945	0.134	0.189149	0.236921	0.274741	0.300288	0.311823	0.308534	0.291165	0.26177	0.22299	0.178017	0.124131	0.0776514	0.0347618	-0.0121979	-0.0390211	-0.0479186
bin 29	-0.101138	-0.0647333	-0.0134836	0.0583884	0.119198	0.177042	0.228595	0.270869	0.301065	0.31699	0.31742	0.30274	0.27468	0.235709	0.188886	0.133194	0.0832956	0.0363033	-0.0137343	-0.0448263	-0.0538813
bin 30	-0.0888209	-0.0541817	-0.00696137	0.0599904	0.118333	0.174057	0.223892	0.264866	0.29424	0.309821	0.310267	0.29574	0.267811	0.22884	0.181845	0.128908	0.0789222	0.0316528	-0.0167128	-0.0524403	-0.0650446
bin 31	-0.0960929	-0.0614897	-0.010177	0.0585545	0.115514	0.168893	0.215656	0.253343	0.279741	0.293113	0.292577	0.278688	0.252995	0.217613	0.175292	0.130648	0.0868889	0.0457625	0.0026423	-0.0279279	-0.0400306
bin 32	-0.0751412	-0.0411447	0.00633817	0.0685813	0.11817	0.165448	0.207583	0.242137	0.266941	0.280291	0.281094	0.269499	0.246564	0.213967	0.173919	0.128912	0.0856262	0.0435777	-0.000224105	-0.0364838	-0.054314
bin 33	-0.089251	-0.051971	-0.00675793	0.0512985	0.101548	0.149869	0.19328	0.229239	0.255495	0.270287	0.272573	0.262498	0.241194	0.210343	0.172215	0.128788	0.0871458	0.0467803	0.00209965	-0.0344741	-0.0543895
bin 34	-0.0834623	-0.0556608	-0.0232065	0.0281963	0.0755332	0.122518	0.166265	0.204135	0.233625	0.252575	0.259514	0.254243	0.237536	0.210841	0.176322	0.133462	0.0931409	0.0533526	0.00709647	-0.0284551	-0.042682
bin 35	-0.0925656	-0.0663568	-0.0293987	0.0242169	0.0725103	0.120647	0.165634	0.204751	0.23547	0.255704	0.264074	0.260353	0.245167	0.219725	0.185957	0.145828	0.10483	0.063536	0.0168962	-0.0225217	-0.0412153
bin 36	-0.0862533	-0.0544015	-0.0220864	0.0249905	0.0722305	0.119345	0.163247	0.201147	0.230485	0.249075	0.255547	0.249754	0.23238	0.204682	0.168689	0.128854	0.0870859	0.045389	0.000357623	-0.0355879	-0.0500248
bin 37	-0.0954308	-0.0696465	-0.0376971	0.00645992	0.0508433	0.0961252	0.139318	0.177748	0.208844	0.230389	0.240918	0.24003	0.228043	0.205855	0.175165	0.140704	0.1026	0.0636278	0.0193293	-0.0143197	-0.0287919
bin 38	-0.0962682	-0.0732556	-0.0430215	-0.00168577	0.0392735	0.0806763	0.119769	0.154037	0.181091	0.198887	0.206108	0.202614	0.189082	0.166729	0.137469	0.107113	0.072452	0.0384799	0.00102653	-0.0291804	-0.038044
bin 39	-0.0963654	-0.0720974	-0.0417196	-0.00393853	0.0397124	0.0844509	0.127411	0.165929	0.197458	0.219722	0.231125	0.231075	0.219798	0.198116	0.167643	0.130912	0.0930327	0.0542399	0.0116227	-0.0220014	-0.0431128
bin 40	-0.105507	-0.0773074	-0.0437152	0.00422204	0.0528122	0.102065	0.148838	0.190184	0.223285	0.245692	0.255684	0.252782	0.23746	0.210864	0.174927	0.131281	0.0881274	0.0445865	-0.00266862	-0.0409454	-0.0573347
bin 41	-0.0959406	-0.06961	-0.0398002	0.0067802	0.0516373	0.0967831	0.139185	0.17612	0.205103	0.224098	0.231752	0.227825	0.212881	0.188031	0.15507	0.118268	0.0799334	0.0411722	-0.000110698	-0.0371355	-0.0536437
bin 42	-0.114647	-0.0921527	-0.0609609	-0.0188659	0.0270469	0.0743244	0.119907	0.160848	0.194348	0.217977	0.23005	0.23005	0.218333	0.195818	0.164151	0.128039	0.0894431	0.0496925	0.00822408	-0.0272307	-0.0467825
bin 43	-0.111386	-0.0918562	-0.0612751	-0.0187931	0.0242661	0.0687999	0.111837	0.15063	0.182585	0.205413	0.217498	0.21851	0.208778	0.189018	0.160528	0.12616	0.0906102	0.0535228	0.0127084	-0.0214808	-0.0373378
bin 44	-0.10877	-0.0880086	-0.0531833	-0.00912929	0.0327022	0.0752526	0.115787	0.151771	0.180787	0.200762	0.210239	0.208879	0.197138	0.176029	0.147185	0.113936	0.0787855	0.043064	0.00498422	-0.0290851	-0.0460728
bin 45	-0.113443	-0.0894263	-0.0599095	-0.0181179	0.0240995	0.0681913	0.11129	0.150575	0.183342	0.207269	0.220606	0.222677	0.213729	0.194572	0.166692	0.134757	0.0990842	0.0616228	0.0216937	-0.0178171	-0.0407944
bin 46	-0.155214	-0.132211	-0.0971988	-0.0517339	-0.000985254	0.0517798	0.103368	0.150517	0.190028	0.219123	0.235779	0.239292	0.229962	0.20874	0.177301	0.142807	0.102722	0.0607422	0.0181411	-0.0243718	-0.0461673
bin 47	-0.133579	-0.10834	-0.0778769	-0.0339173	0.00960058	0.0549918	0.0993203	0.139772	0.173653	0.198535	0.21261	0.215285	0.206827	0.188013	0.160297	0.128558	0.0933059	0.0563102	0.0166565	-0.0226773	-0.0447066
bin 48	-0.133493	-0.104923	-0.0710952	-0.0291246	0.016383	0.0632338	0.108386	0.148867	0.181885	0.20514	0.217079	0.217418	0.206822	0.186439	0.157941	0.124978	0.0902462	0.0548119	0.0160607	-0.0175698	-0.0336505
bin 49	-0.135226	-0.114188	-0.0924031	-0.0542641	-0.0127561	0.0324016	0.0782522	0.12172	0.159754	0.189628	0.209247	0.217536	0.214252	0.199737	0.175116	0.144679	0.108783	0.0697751	0.0269175	-0.0141604	-0.0389714
bin 50	-0.13652	-0.113235	-0.0885892	-0.0496115	-0.00698164	0.0388354	0.084974	0.128421	0.166226	0.195784	0.214961	0.222653	0.21863	0.203289	0.177715	0.149254	0.112516	0.0723868	0.0272988	-0.0178728	-0.0392594
bin 51	-0.135889	-0.114107	-0.0901037	-0.0549789	-0.0158137	0.0268162	0.0700384	0.110928	0.146681	0.174855	0.193506	0.201724	0.199398	0.186942	0.165323	0.141172	0.109543	0.0748447	0.0341582	-0.00702603	-0.0257192
bin 52	-0.138582	-0.124832	-0.104248	-0.0701439	-0.0296181	0.0161126	0.0640512	0.110862	0.153237	0.18814	0.213011	0.226121	0.226668	0.214554	0.190537	0.162583	0.12464	0.0820579	0.0338844	-0.0146579	-0.043541
bin 53	-0.169418	-0.157972	-0.132977	-0.0874093	-0.0408824	0.00991224	0.0616912	0.111036	0.154602	0.18941	0.21309	0.224351	0.222912	0.209215	0.184478	0.155809	0.119217	0.0790415	0.0337503	-0.0130116	-0.036588
bin 54	-0.14873	-0.129082	-0.107911	-0.0633317	-0.0202024	0.0253505	0.0704438	0.11212	0.147567	0.174415	0.190934	0.196371	0.190805	0.174925	0.150051	0.12659	0.0938481	0.0592557	0.0226735	-0.0217119	-0.0374727
bin 55	-0.172068	-0.164599	-0.139094	-0.0924071	-0.044453	0.00834249	0.0626434	0.114822	0.161344	0.19904	0.225305	0.238616	0.238465	0.225185	0.199961	0.171043	0.132535	0.0898542	0.0440136	-0.00678356	-0.0346634
bin 56	-0.155283	-0.146037	-0.123391	-0.0843672	-0.0413653	0.00566958	0.0537219	0.0995373	0.139973	0.172328	0.194517	0.205295	0.204251	0.191613	0.168296	0.146351	0.111994	0.0739154	0.0330135	-0.0130257	-0.0367026
bin 57	-0.149015	-0.147978	-0.124426	-0.0874446	-0.0471108	-0.00130079	0.046824	0.0937798	0.136167	0.171034	0.195974	0.209408	0.210715	0.200095	0.178431	0.157293	0.123559	0.0854413	0.0430021	-0.00281544	-0.0340236
bin 58	-0.14145	-0.14163	-0.121022	-0.0887171	-0.0540456	-0.0138336	0.0291447	0.0718228	0.111196	0.144573	0.16967	0.184999	0.18969	0.183479	0.166723	0.150367	0.121081	0.0868834	0.0476462	0.00498136	-0.0205275
bin 59	-0.153591	-0.151993	-0.122184	-0.0880441	-0.0478736	-0.00317275	0.043128	0.0878603	0.127871	0.160342	0.183011	0.194602	0.194739	0.183648	0.162097	0.141181	0.108776	0.0722799	0.0318165	-0.00812144	-0.033152
bin 60	-0.138084	-0.14177	-0.123201	-0.0953508	-0.0579316	-0.0153347	0.0296684	0.0738596	0.114072	0.147544	0.172154	0.186505	0.189961	0.182514	0.164682	0.145162	0.114785	0.0798887	0.0409256	-0.000761723	-0.0285449
bin 61	-0.143634	-0.145403	-0.128313	-0.108211	-0.0771749	-0.0397062	0.00161399	0.0437818	0.0837973	0.118965	0.147138	0.166753	0.176751	0.176506	0.166053	0.15214	0.127826	0.0977956	0.0619624	0.0230653	-0.00631222
bin 62	-0.170535	-0.172627	-0.154549	-0.127575	-0.0907896	-0.0475115	-0.000816097	0.0459014	0.0893189	0.126517	0.15523	0.173939	0.181792	0.17853	0.164593	0.149302	0.122147	0.0899729	0.0529218	0.0104489	-0.0220448
bin 63	-0.171273	-0.178617	-0.16735	-0.14455	-0.113028	-0.0734731	-0.0287054	0.017929	0.0630863	0.10376	0.137398	0.161925	0.175895	0.178516	0.169689	0.157134	0.132713	0.101809	0.0654183	0.0210301	-0.0107523
bin 64	-0.189505	-0.19952	-0.183896	-0.157085	-0.120367	-0.0769231	-0.0296875	0.0180832	0.06321	0.102825	0.134599	0.156813	0.168458	0.169199	0.159309	0.147191	0.124001	0.0953138	0.0615161	0.0200789	-0.0118342
bin 65	-0.192726	-0.200096	-0.180177	-0.155542	-0.11834	-0.0743229	-0.0264063	0.0221339	0.068098	0.108565	0.141178	0.164198	0.176589	0.177951	0.1685	0.154727	0.131249	0.102167	0.0699945	0.0315373	0.00177059
bin 66	-0.176599	-0.186125	-0.172028	-0.153803	-0.119608	-0.0785613	-0.0333707	0.012797	0.0567484	0.0955589	0.126858	0.148798	0.160232	0.160583	0.149979	0.131598	0.10761	0.078425	0.0473462	0.00829545	-0.0188073
bin 67	-0.19019	-0.202782	-0.183902	-0.16171	-0.124555	-0.0813113	-0.0346922	0.0122812	0.0565809	0.0954184	0.126583	0.148478	0.160095	0.160981	0.151315	0.136486	0.114422	0.0874638	0.0575477	0.0203409	-0.00484532
bin 68	-0.18507	-0.195659	-0.169749	-0.135901	-0.0953549	-0.0515551	-0.00705592	0.035367	0.0730089	0.103571	0.125518	0.138043	0.141147	0.135477	0.122127	0.106485	0.0856513	0.0630823	0.0381518	0.00671432	-0.0128307
bin 69	-0.1584	-0.169034	-0.145774	-0.122284	-0.0913182	-0.0557001	-0.0177009	0.0202195	0.0556901	0.0865659	0.111064	0.127839	0.136062	0.135517	0.126477	0.113214	0.0940776	0.0709831	0.0428531	0.0119838	-0.00284654
bin 70	-0.162474	-0.167801	-0.142532	-0.118225	-0.0849414	-0.0491412	-0.0127318	0.0221698	0.0534841	0.0794456	0.0987776	0.110576	0.114491	0.110548	0.0992201	0.0854174	0.0672249	0.0464488	0.020912	-0.00789949	-0.0213035
first column (time-position graphs) for panel C	neg 6 sec	neg 5.4 sec	neg 4.8 sec	neg 4.2 sec	neg 3.6 sec	neg 3.0 sec	neg 2.4 sec	neg 1.8 sec	neg 1.2 sec	neg 0.6 sec	0s	pos 0.6 sec	pos 1.2 sec	pos 1.8 sec	pos 2.4 sec	pos 3.0 sec	pos 3.6 sec	pos 4.2 sec	pos 4.8 sec	pos 5.4 sec	pos 6s
bin 1	1.85633	2.16438	2.21536	2.17765	2.34958	2.43249	1.93645	1.82407	1.60836	1.29941	0.919763	0.487108	0.0163148	-0.471818	-0.947044	-1.29816	-1.66558	-1.95133	-1.83054	-1.58327	-1.60407
bin 2	1.6072	1.94403	2.07773	2.01946	2.18106	2.23793	1.73112	1.60544	1.37776	1.06455	0.691155	0.272071	-0.187506	-0.676797	-1.15881	-1.52843	-1.84858	-2.0656	-1.9476	-1.6611	-1.61685
bin 3	1.36891	1.62833	1.68911	1.7798	1.89024	1.91987	1.55284	1.40768	1.1669	0.84659	0.471331	0.0553758	-0.3997	-0.885395	-1.36027	-1.69088	-1.98289	-2.12246	-1.86725	-1.52625	-1.50904
bin 4	1.09772	1.43678	1.50878	1.7212	1.91493	2.02224	1.72432	1.67022	1.52707	1.30497	1.0203	0.677397	0.268971	-0.20936	-0.739353	-1.21372	-1.70595	-2.07203	-2.01013	-1.88722	-2.10095
bin 5	1.02317	1.23254	1.22293	1.34264	1.51661	1.62445	1.44597	1.40685	1.26783	1.04917	0.77659	0.459251	0.0925497	-0.326673	-0.783073	-1.1988	-1.62311	-1.94403	-1.82801	-1.63159	-1.8223
bin 6	1.42576	1.6686	1.60296	1.64224	1.79478	1.85877	1.63715	1.54204	1.32965	1.0316	0.683086	0.295275	-0.139549	-0.631623	-1.16806	-1.68838	-2.15077	-2.44798	-2.2247	-1.93627	-1.98601
bin 7	1.23446	1.39889	1.34592	1.35175	1.42348	1.4004	1.142	1.00626	0.764505	0.445934	0.0819367	-0.309428	-0.724214	-1.15721	-1.58568	-2.007	-2.28309	-2.41396	-2.12782	-1.73256	-1.5536
bin 8	1.22253	1.50686	1.50017	1.57439	1.79341	1.92263	1.81107	1.80398	1.66233	1.42409	1.1257	0.781954	0.385727	-0.0743124	-0.59469	-1.1698	-1.6587	-2.00286	-1.85909	-1.57758	-1.58139
bin 9	-0.0209597	0.265978	0.719673	1.2152	1.79702	2.35293	2.85308	3.23417	3.41299	3.44756	3.38785	3.24593	3.00424	2.64285	2.16267	1.74658	1.10977	0.481037	0.184218	0.168521	-0.394407
bin 10	-1.03381	-0.876442	-0.440006	0.0488596	0.619169	1.2471	1.82532	2.29265	2.54596	2.63811	2.62288	2.53586	2.38689	2.17278	1.8895	1.73958	1.30774	0.829429	0.692292	0.786952	0.499966
bin 11	-1.45134	-1.2963	-0.968565	-0.779627	-0.451684	0.00449932	0.544927	1.05228	1.42934	1.67772	1.82892	1.91174	1.93625	1.89804	1.78975	1.84868	1.55956	1.17678	1.1179	1.18851	0.827331
bin 12	-0.870352	-0.89331	-0.776582	-0.71192	-0.443384	0.00144199	0.528637	1.06385	1.48125	1.78784	2.01342	2.17489	2.27181	2.29234	2.21914	2.30175	1.94494	1.44259	1.28779	1.13064	0.470977
bin 13	-0.236927	-0.172784	-0.149432	-0.142057	0.0381533	0.329075	0.72117	1.12653	1.45369	1.70684	1.90531	2.05896	2.1648	2.21064	2.18108	2.4236	2.10758	1.61192	1.30407	1.1099	0.437404
bin 14	-0.133816	0.0234236	0.0812976	0.160617	0.438591	0.79076	1.15553	1.51772	1.78201	1.96505	2.09205	2.17432	2.20634	2.17078	2.04601	2.18094	1.77248	1.22856	1.00476	0.859796	0.325808
bin 15	-0.247504	-0.1959	-0.113041	-0.149901	0.0737324	0.424497	0.761368	1.17752	1.50995	1.76265	1.95754	2.10765	2.21435	2.26698	2.24379	2.41327	2.12179	1.64001	1.41386	1.21008	0.565178
bin 16	-0.637308	-0.52138	-0.477448	-0.533624	-0.36057	-0.0873246	0.313049	0.660827	0.954912	1.19708	1.40298	1.58449	1.74575	1.88065	1.97007	2.24298	2.14022	1.88467	1.89036	1.96582	1.43114
bin 17	-0.619191	-0.51565	-0.488576	-0.550622	-0.377771	-0.113443	0.278988	0.609073	0.89283	1.13017	1.33375	1.5134	1.67251	1.80798	1.90796	2.1935	2.14224	1.95568	1.97704	2.05214	1.48207
bin 18	-0.506073	-0.393376	-0.327549	-0.346245	-0.120815	0.184136	0.579499	0.902891	1.15622	1.34967	1.50517	1.63625	1.74562	1.82616	1.86217	2.00014	1.83132	1.53628	1.45066	1.45258	1.012
bin 19	-0.636469	-0.54847	-0.444436	-0.502824	-0.342931	-0.118312	0.258564	0.532212	0.739977	0.888959	1.00134	1.09401	1.17525	1.24368	1.29073	1.4613	1.38556	1.22253	1.23	1.34045	1.12553
bin 20	0.159852	0.331235	0.340216	0.176103	0.339551	0.53804	0.863566	1.08707	1.2439	1.34773	1.42288	1.48437	1.53259	1.55715	1.5431	1.63857	1.42286	1.10297	0.979771	1.03093	0.654877
bin 21	0.680346	0.701966	0.66469	0.520202	0.636867	0.798503	1.18985	1.44726	1.65169	1.81484	1.96245	2.09973	2.21173	2.27035	2.24577	2.14643	1.83546	1.42622	1.27972	1.14013	0.470149
bin 22	0.729293	0.816298	0.909664	0.742125	0.962196	1.24428	1.77509	2.08164	2.28312	2.404	2.48451	2.53926	2.55754	2.51561	2.38155	2.12952	1.67948	1.1009	0.833884	0.615608	-0.0198874
bin 23	0.531587	0.571907	0.629179	0.573234	0.808833	1.10221	1.63795	1.88814	2.04531	2.13683	2.19245	2.21732	2.19655	2.10601	1.91821	1.66421	1.22511	0.687834	0.501544	0.253546	-0.278812
bin 24	0.493686	0.437282	0.271364	-0.0613368	-0.0404331	0.119173	0.643727	1.0053	1.28498	1.48465	1.63617	1.74556	1.79613	1.75831	1.59894	1.3799	0.924471	0.359814	0.230063	-0.0124352	-0.58461
bin 25	0.40353	0.449562	0.445097	0.258573	0.421035	0.683721	1.19633	1.5154	1.71803	1.83067	1.89296	1.91569	1.88061	1.75392	1.50013	1.23991	0.696963	0.0828842	-0.117994	-0.273471	-0.676735
bin 26	0.238846	0.226408	0.247011	-0.016756	0.11646	0.368344	0.919741	1.28378	1.54736	1.72535	1.85094	1.93459	1.96262	1.90593	1.73017	1.51199	1.04201	0.464898	0.283942	0.0820908	-0.263129
bin 27	0.168119	0.203593	0.168198	-0.161484	-0.110079	0.0712288	0.575781	0.940627	1.24239	1.47291	1.65536	1.79853	1.88659	1.88394	1.74838	1.58533	1.11949	0.531773	0.350912	0.0827911	-0.316526
bin 28	0.300249	0.332963	0.211077	-0.0742602	0.0323649	0.263281	0.758406	1.10896	1.38977	1.60309	1.77116	1.90247	1.97987	1.96866	1.82808	1.65258	1.17275	0.556575	0.288882	-0.0153783	-0.39949
bin 29	0.439765	0.508829	0.459214	0.262473	0.37804	0.572755	0.97962	1.22064	1.39413	1.51257	1.59807	1.65463	1.66374	1.58973	1.39821	1.16224	0.665975	0.0818603	-0.158927	-0.428111	-0.743012
bin 30	0.174726	0.272077	0.298264	0.152068	0.268651	0.444221	0.799441	1.01559	1.17536	1.28846	1.37534	1.44447	1.48437	1.46801	1.36633	1.1852	0.812245	0.341456	0.144105	0.056228	-0.262814
bin 31	0.182351	0.245439	0.105781	-0.156104	-0.0655049	0.136373	0.632658	0.927133	1.15461	1.31741	1.43035	1.49689	1.50514	1.4319	1.25302	0.926358	0.454003	-0.103141	-0.416734	-0.561616	-0.801579
bin 32	-0.33002	-0.3409	-0.500714	-0.681349	-0.428961	-0.0348685	0.684621	1.13706	1.4715	1.70012	1.8499	1.93232	1.93982	1.8496	1.6413	1.31237	0.801837	0.225062	-0.108519	-0.247579	-0.428497
bin 33	0.115347	0.110152	0.107644	0.0417085	0.258365	0.537266	1.04914	1.34024	1.53608	1.65306	1.71713	1.74035	1.71536	1.62287	1.44475	1.18891	0.775042	0.301324	0.128608	0.0473806	-0.153691
bin 34	0.280908	0.382089	0.540528	0.495003	0.644529	0.810661	1.14352	1.30498	1.4076	1.47293	1.52225	1.55845	1.56949	1.52992	1.41013	1.25522	0.883109	0.406107	0.18501	0.0753963	-0.285407
bin 35	0.191118	0.338919	0.430655	0.375262	0.550756	0.756417	1.1282	1.32801	1.45147	1.51352	1.53766	1.53236	1.49132	1.39946	1.23954	1.01248	0.658065	0.24532	0.104438	0.129851	-0.155211
bin 36	0.0992467	0.132032	0.266571	0.31145	0.461503	0.636085	1.00081	1.2029	1.33891	1.42711	1.48807	1.52835	1.54282	1.516	1.42559	1.20809	0.875814	0.475274	0.307078	0.244323	-0.0647177
bin 37	-0.0447571	0.1216	0.338444	0.568113	0.955179	1.35536	1.85	2.14505	2.30773	2.36959	2.35945	2.28707	2.14418	1.91085	1.57043	1.07155	0.498099	-0.0912725	-0.340532	-0.456587	-0.733494
bin 38	0.0811392	0.214742	0.353577	0.458331	0.72488	1.01816	1.45106	1.73926	1.93918	2.0821	2.18845	2.258	2.27406	2.20536	2.01182	1.58703	1.07274	0.488573	0.218287	0.124906	-0.305053
bin 39	0.224607	0.396196	0.637345	0.914193	1.14269	1.3209	1.58529	1.63988	1.59992	1.50403	1.38174	1.24804	1.10317	0.940677	0.756212	0.547436	0.254868	-0.0392292	-0.0449281	0.0658862	-0.0170783
bin 40	0.183782	0.217953	0.267433	0.27576	0.407489	0.575262	0.919526	1.14001	1.29326	1.39689	1.47551	1.53823	1.57667	1.56595	1.4754	1.30514	0.924021	0.476867	0.333429	0.303826	-0.0536671
bin 41	0.126209	0.228915	0.383374	0.418052	0.627881	0.862004	1.19384	1.41839	1.56859	1.66725	1.73986	1.79781	1.83616	1.8361	1.77009	1.5654	1.21654	0.790224	0.632549	0.590237	0.248488
bin 42	0.754812	0.920362	0.989722	1.05623	1.12653	1.15872	1.28543	1.3042	1.28761	1.2629	1.24697	1.24319	1.24519	1.23938	1.20926	1.07827	0.844182	0.5451	0.361145	0.340907	0.0271578
bin 43	0.431768	0.642703	0.681142	0.786782	1.02304	1.2509	1.65581	1.82038	1.87504	1.86067	1.81185	1.73425	1.61614	1.43799	1.19187	0.869703	0.445549	0.041188	-0.0893901	-0.139365	-0.377762
bin 44	0.121019	0.250464	0.123749	0.134419	0.375746	0.682234	1.16363	1.52761	1.81914	2.05248	2.24478	2.39919	2.49839	2.50541	2.37936	2.068	1.57181	0.970031	0.615583	0.477213	0.126769
bin 45	0.297826	0.397195	0.476591	0.619886	0.925152	1.24024	1.64525	1.85621	1.92881	1.91877	1.87435	1.81772	1.74421	1.63297	1.46213	1.15746	0.774635	0.366879	0.136392	0.188884	0.0464272
bin 46	0.886706	1.0012	0.969889	1.05352	1.16173	1.2591	1.54672	1.62261	1.63348	1.61901	1.60776	1.60696	1.60454	1.57384	1.48539	1.20989	0.861758	0.461474	0.237182	0.327488	0.054312
bin 47	0.245339	0.332406	0.397278	0.536299	0.868447	1.24783	1.8281	2.1942	2.40929	2.49738	2.49815	2.43543	2.30722	2.09731	1.79763	1.35828	0.85531	0.358716	0.126475	0.168177	0.0290697
bin 48	0.516164	0.463387	0.404964	0.457684	0.58155	0.745913	1.08998	1.34003	1.53512	1.69768	1.85185	2.00191	2.12951	2.19558	2.15073	1.92024	1.49484	0.963361	0.64672	0.439372	0.0821043
bin 49	0.405538	0.481201	0.708359	0.837657	1.07153	1.30455	1.65343	1.83763	1.92191	1.94465	1.94612	1.94836	1.95206	1.9378	1.87207	1.66309	1.33282	0.913207	0.697998	0.688343	0.427989
bin 50	0.346443	0.421136	0.645272	0.823497	1.10622	1.4013	1.83751	2.07446	2.20002	2.24476	2.24616	2.22476	2.17776	2.08267	1.9131	1.54655	1.12491	0.654673	0.427268	0.409186	0.0703884
bin 51	0.314852	0.369666	0.501539	0.693387	1.00175	1.33924	1.85076	2.17241	2.39422	2.541	2.64042	2.70481	2.72363	2.66444	2.49004	2.08859	1.57901	0.986508	0.568467	0.495271	0.122092
bin 52	0.127711	0.389712	0.636223	0.954534	1.34936	1.71697	2.15593	2.36637	2.43905	2.41793	2.34746	2.25701	2.14988	2.01406	1.84114	1.52449	1.21431	0.88939	0.696345	0.729524	0.570303
bin 53	0.642845	0.87464	0.996394	0.974275	1.1242	1.2617	1.56259	1.66055	1.70187	1.7189	1.73885	1.77458	1.81717	1.83657	1.79364	1.55781	1.2451	0.86477	0.667114	0.713518	0.473169
bin 54	0.379674	0.454253	0.660834	0.638926	0.832547	1.06945	1.42831	1.70402	1.92968	2.1215	2.29873	2.47156	2.6287	2.73778	2.75454	2.5219	2.17958	1.68579	1.25707	1.2072	0.753777
bin 55	0.394565	0.686441	0.746574	0.696106	0.819974	0.947586	1.19889	1.33362	1.42202	1.48472	1.54611	1.62192	1.70981	1.78942	1.83379	1.70877	1.52695	1.24978	1.01291	1.03712	0.807454
bin 56	0.34402	0.589113	0.717952	0.767132	0.903355	1.03893	1.311	1.46482	1.57714	1.66743	1.75611	1.85723	1.96842	2.07095	2.13607	1.98485	1.80642	1.51087	1.236	1.2511	0.938671
bin 57	0.160144	0.533256	0.637669	0.699008	0.880827	1.04622	1.34562	1.50578	1.62755	1.7293	1.82842	1.93622	2.04498	2.12223	2.1293	1.8981	1.63706	1.29499	0.983954	0.913278	0.665392
bin 58	0.162595	0.551419	0.663216	0.811274	1.08342	1.29902	1.62082	1.70466	1.72552	1.71612	1.70313	1.69961	1.70442	1.70241	1.67871	1.46314	1.29553	1.09125	1.03906	1.01147	0.784801
bin 59	0.43248	0.757372	0.605134	0.613449	0.64342	0.646357	0.818181	0.827328	0.836092	0.866635	0.936337	1.04991	1.1985	1.36103	1.51509	1.4762	1.46956	1.38873	1.35385	1.25841	0.964889
bin 60	0.207241	0.68418	0.835624	1.06953	1.25225	1.36554	1.59577	1.62682	1.62498	1.61904	1.62565	1.65096	1.68824	1.71472	1.70828	1.52226	1.32945	1.07001	0.902703	0.844957	0.643686
bin 61	0.296965	0.787353	1.00799	1.47804	1.87486	2.14044	2.39092	2.43275	2.38919	2.29147	2.15584	1.98985	1.79198	1.55627	1.28764	0.892785	0.553851	0.251106	0.227291	0.223405	0.192687
bin 62	0.449353	0.89762	1.05811	1.39923	1.73278	1.99064	2.26802	2.38497	2.43088	2.43367	2.41433	2.38221	2.32958	2.23552	2.0826	1.74641	1.41606	1.05326	0.938963	0.810611	0.636318
bin 63	0.462495	0.998254	1.32192	1.77185	2.24928	2.61896	2.89926	3.02651	3.0265	2.93307	2.7784	2.58569	2.36065	2.09925	1.80647	1.39292	1.02354	0.674788	0.541451	0.492864	0.388007
bin 64	0.77653	1.36983	1.64933	2.02988	2.40312	2.69405	2.94857	3.06663	3.08254	3.03101	2.94165	2.83141	2.69407	2.50748	2.25506	1.83284	1.40189	0.95486	0.72096	0.5645	0.445766
bin 65	0.809601	1.34519	1.56455	2.01152	2.3947	2.68601	2.90106	3.00618	2.99637	2.91022	2.77845	2.61907	2.4297	2.19873	1.92378	1.53756	1.15162	0.767483	0.556694	0.39167	0.215185
bin 66	0.479571	0.957731	1.1205	1.60572	1.98383	2.30371	2.62121	2.77526	2.8184	2.78315	2.698	2.58125	2.43153	2.23771	1.99657	1.6828	1.30983	0.932119	0.74453	0.647668	0.398555
bin 67	0.701494	1.28557	1.45681	1.8658	2.14688	2.37088	2.64126	2.75392	2.78108	2.74316	2.66007	2.54523	2.39522	2.19794	1.95125	1.60304	1.22806	0.847778	0.665243	0.552869	0.352968
bin 68	0.519819	1.10784	1.26059	1.49511	1.73141	1.95105	2.17494	2.35391	2.47327	2.54841	2.59435	2.61849	2.60352	2.51501	2.32307	1.96106	1.52908	1.06052	0.803427	0.613438	0.345077
bin 69	0.287315	0.883914	1.04994	1.39342	1.70509	1.95901	2.15626	2.31108	2.40335	2.44712	2.45599	2.43977	2.39181	2.2918	2.12832	1.85111	1.53343	1.20578	1.10247	0.950752	0.646161
bin 70	-0.0560949	0.340915	0.182653	0.406385	0.611928	0.854557	1.13184	1.39896	1.63528	1.841	2.0177	2.16536	2.27211	2.3205	2.29711	2.13682	1.90109	1.60568	1.5065	1.26037	0.950115
Please see the github code file for the imaging files in panels A,B, and C.

## Sheet: Fig_S1
panel_A_time_series	gBOLD_time_series	CSF_inflow_time_series				panel_B	neg 12s	neg 9s	neg 6s	neg 3s	0s	pos 3s	pos 6s	pos 9s	pos 12s
time point 1	-0.216587	1.00536				mean	0.0646321	0.122865	0.161462	0.064502	-0.109457	-0.171613	-0.101846	-0.0448639	-0.0491069
time point 2	-0.312819	1.05088				SEM (standard error of the mean)	0.0110089	0.0130645	0.0132164	0.0145011	0.0127844	0.0111595	0.0128463	0.0124405	0.0122737
time point 3	-0.217501	0.968081
time point 4	-0.0503499	0.929574
time point 5	-0.0269661	1.05967
time point 6	-0.0897949	1.15254
time point 7	-0.0223002	1.06353
time point 8	0.121502	0.96285
time point 9	0.107168	0.984491
time point 10	-0.0320393	1.01947
time point 11	-0.0582736	0.98123
time point 12	0.0369936	0.946673
time point 13	0.0430102	0.974457
time point 14	-0.0967426	1.01389
time point 15	-0.215096	1.01126
time point 16	-0.176994	0.974525
time point 17	-0.0305946	0.936163
time point 18	0.0828435	0.914645
time point 19	0.119422	0.916338
time point 20	0.185809	0.947028
time point 21	0.325385	0.991307
time point 22	0.371369	1.00645
time point 23	0.212373	0.992269
time point 24	0.03925	1.00899
time point 25	0.0620174	1.05555
time point 26	0.172753	1.05132
time point 27	0.152689	1.01525
time point 28	0.00555338	1.06422
time point 29	-0.123768	1.15874
time point 30	-0.163638	1.12132
time point 31	-0.137882	0.972549
time point 32	-0.123687	0.928677
time point 33	-0.165638	1.0204
time point 34	-0.169089	1.0537
time point 35	-0.0569945	0.967186
time point 36	0.00698546	0.902296
time point 37	-0.123518	0.928536
time point 38	-0.239802	0.975368
time point 39	-0.123429	0.997204
time point 40	0.0162985	1.0049
time point 41	-0.0782729	1.0018
time point 42	-0.226576	1.00326
time point 43	-0.164585	1.0305
time point 44	-0.0155969	1.05306
time point 45	-0.0165987	1.03327
time point 46	-0.126814	0.996803
time point 47	-0.16354	0.978303
time point 48	-0.0421581	0.964957
time point 49	0.197576	0.938918
time point 50	0.41103	0.90686
time point 51	0.473487	0.894926
time point 52	0.44716	0.942574
time point 53	0.439207	1.02634
time point 54	0.408474	1.03339
time point 55	0.345812	0.952901
time point 56	0.338713	0.958603
time point 57	0.258905	1.11247
time point 58	-0.104884	1.21868
time point 59	-0.508178	1.16587
time point 60	-0.529607	1.08943
time point 61	-0.326827	1.0496
time point 62	-0.326311	0.960512
time point 63	-0.434763	0.892332
time point 64	-0.376602	0.972018
time point 65	-0.29565	1.05194
time point 66	-0.262602	0.965381
time point 67	0.0304036	0.896061
time point 68	0.453256	1.01693
time point 69	0.359067	1.11014
time point 70	-0.201306	0.985965
time point 71	-0.40364	0.85426
time point 72	-0.0752044	0.915172
time point 73	0.114291	1.02197
time point 74	-0.0248179	1.00943
time point 75	-0.00497682	0.951559
time point 76	0.265112	0.939951
time point 77	0.383744	0.93648
time point 78	0.266594	0.920225
time point 79	0.162495	0.948546
time point 80	0.159348	1.02915
time point 81	0.23212	1.0681
time point 82	0.352512	1.01593
time point 83	0.307274	0.998325
time point 84	-0.0678988	1.14059
time point 85	-0.476312	1.29126
time point 86	-0.515034	1.2047
time point 87	-0.257244	0.973391
time point 88	-0.0301829	0.887403
time point 89	0.0655844	0.939643
time point 90	0.0753232	0.931766
time point 91	-0.00100757	0.905698
time point 92	-0.114928	0.993499
time point 93	-0.183426	1.09133
time point 94	-0.19261	1.07762
time point 95	-0.0970246	1.02531
time point 96	0.144404	0.976895
time point 97	0.328648	0.902155
time point 98	0.209598	0.888629
time point 99	-0.0654701	0.975535
time point 100	-0.193094	1.00016
time point 101	-0.193665	0.921455
time point 102	-0.133217	0.901372
time point 103	0.199713	0.92131
time point 104	0.713429	0.865364
time point 105	0.716244	0.911137
time point 106	-0.0636956	1.19832
time point 107	-0.815599	1.3904
time point 108	-0.74989	1.20474
time point 109	-0.195182	0.935246
time point 110	0.101773	0.913969
time point 111	0.0733776	1.00249
time point 112	0.0557518	0.98919
time point 113	0.0615301	0.928597
time point 114	-0.0484438	0.906969
time point 115	-0.166091	0.936112
time point 116	-0.156408	1.0426
time point 117	-0.0734564	1.15274
time point 118	0.0643107	1.11427
time point 119	0.306377	0.977071
time point 120	0.507282	0.930264
time point 121	0.447713	0.980202
time point 122	0.207446	1.01178
time point 123	0.0467312	1.01583
time point 124	0.00786785	1.01649
time point 125	-0.0408462	0.995685
time point 126	-0.107633	0.981606
time point 127	-0.102021	0.9901
time point 128	-0.0300742	0.961362
time point 129	0.0105656	0.91562
time point 130	-0.0581976	0.940346

## Sheet: Fig_S2
panel A	abeta_s2	csf_abeta_s2				panel B	abeta_s2	csf_tau_s2				panel C	abeta_s2	csf_ptau_s2				panel D	cp_s2_regr_age_sex_abeta	csf_abeta_s2				panel E	cp_s2_regr_age_sex_abeta	csf_tau_s2				panel F	cp_s2_regr_age_sex_abeta	csf_ptau_s2
de-identified stage 2_subj1	0.7376	180				de-identified stage 2_subj1	0.7376	36.9				de-identified stage 2_subj1	0.7376	21.4				de-identified stage 2_subj1	-0.552376	180				de-identified stage 2_subj1	-0.552376	36.9				de-identified stage 2_subj1	-0.552376	21.4
de-identified stage 2_subj2	0.8287	157				de-identified stage 2_subj2	0.8287	104				de-identified stage 2_subj2	0.8287	51.6				de-identified stage 2_subj2	-0.287804	157				de-identified stage 2_subj2	-0.287804	104				de-identified stage 2_subj2	-0.287804	51.6
de-identified stage 2_subj3	0.7133	181				de-identified stage 2_subj3	0.7133	20.9				de-identified stage 2_subj3	0.7133	21.2				de-identified stage 2_subj3	-0.248952	181				de-identified stage 2_subj3	-0.248952	20.9				de-identified stage 2_subj3	-0.248952	21.2
de-identified stage 2_subj4	0.8527	134				de-identified stage 2_subj4	0.8527	68.4				de-identified stage 2_subj4	0.8527	23.6				de-identified stage 2_subj4	-0.157343	134				de-identified stage 2_subj4	-0.157343	68.4				de-identified stage 2_subj4	-0.157343	23.6
de-identified stage 2_subj5	0.7855	164				de-identified stage 2_subj5	0.7855	96.2				de-identified stage 2_subj5	0.7855	37				de-identified stage 2_subj5	0.00284437	164				de-identified stage 2_subj5	0.00284437	96.2				de-identified stage 2_subj5	0.00284437	37
de-identified stage 2_subj6	0.8294	148				de-identified stage 2_subj6	0.8294	54.6				de-identified stage 2_subj6	0.8294	29.8				de-identified stage 2_subj6	-0.207085	148				de-identified stage 2_subj6	-0.207085	54.6				de-identified stage 2_subj6	-0.207085	29.8
de-identified stage 2_subj7	0.7713	191				de-identified stage 2_subj7	0.7713	24				de-identified stage 2_subj7	0.7713	17.2				de-identified stage 2_subj7	-0.394456	191				de-identified stage 2_subj7	-0.394456	24				de-identified stage 2_subj7	-0.394456	17.2
de-identified stage 2_subj8	0.772	167				de-identified stage 2_subj8	0.772	46.7				de-identified stage 2_subj8	0.772	31.2				de-identified stage 2_subj8	0.0694886	167				de-identified stage 2_subj8	0.0694886	46.7				de-identified stage 2_subj8	0.0694886	31.2
de-identified stage 2_subj9	0.7002	172				de-identified stage 2_subj9	0.7002	48				de-identified stage 2_subj9	0.7002	31.4				de-identified stage 2_subj9	-0.184863	172				de-identified stage 2_subj9	-0.184863	48				de-identified stage 2_subj9	-0.184863	31.4
de-identified stage 2_subj10	0.7574	182				de-identified stage 2_subj10	0.7574	57				de-identified stage 2_subj10	0.7574	28.5				de-identified stage 2_subj10	-0.353642	182				de-identified stage 2_subj10	-0.353642	57				de-identified stage 2_subj10	-0.353642	28.5
de-identified stage 2_subj11	0.7523	136				de-identified stage 2_subj11	0.7523	51.8				de-identified stage 2_subj11	0.7523	24.4				de-identified stage 2_subj11	-0.0813163	136				de-identified stage 2_subj11	-0.0813163	51.8				de-identified stage 2_subj11	-0.0813163	24.4
de-identified stage 2_subj12	0.8049	172				de-identified stage 2_subj12	0.8049	39.7				de-identified stage 2_subj12	0.8049	38.7				de-identified stage 2_subj12	-0.221922	172				de-identified stage 2_subj12	-0.221922	39.7				de-identified stage 2_subj12	-0.221922	38.7
de-identified stage 2_subj13	0.7574	120				de-identified stage 2_subj13	0.7574	89.7				de-identified stage 2_subj13	0.7574	47.8				de-identified stage 2_subj13	0.145019	120				de-identified stage 2_subj13	0.145019	89.7				de-identified stage 2_subj13	0.145019	47.8
de-identified stage 2_subj14	0.7628	149				de-identified stage 2_subj14	0.7628	78.9				de-identified stage 2_subj14	0.7628	29.3				de-identified stage 2_subj14	-0.192311	149				de-identified stage 2_subj14	-0.192311	78.9				de-identified stage 2_subj14	-0.192311	29.3
de-identified stage 2_subj15	0.8403	183				de-identified stage 2_subj15	0.8403	96.6				de-identified stage 2_subj15	0.8403	33.8				de-identified stage 2_subj15	-0.120997	183				de-identified stage 2_subj15	-0.120997	96.6				de-identified stage 2_subj15	-0.120997	33.8
de-identified stage 2_subj16	0.867	158				de-identified stage 2_subj16	0.867	70.8				de-identified stage 2_subj16	0.867	29				de-identified stage 2_subj16	-0.426798	158				de-identified stage 2_subj16	-0.426798	70.8				de-identified stage 2_subj16	-0.426798	29
de-identified stage 2_subj17	0.8603	168				de-identified stage 2_subj17	0.8603	48.5				de-identified stage 2_subj17	0.8603	26.1				de-identified stage 2_subj17	-0.123854	168				de-identified stage 2_subj17	-0.123854	48.5				de-identified stage 2_subj17	-0.123854	26.1
de-identified stage 2_subj18	0.8604	164				de-identified stage 2_subj18	0.8604	61.3				de-identified stage 2_subj18	0.8604	26.8				de-identified stage 2_subj18	-0.236576	164				de-identified stage 2_subj18	-0.236576	61.3				de-identified stage 2_subj18	-0.236576	26.8
de-identified stage 2_subj19	0.8015	156				de-identified stage 2_subj19	0.8015	NaN				de-identified stage 2_subj19	0.8015	37.9				de-identified stage 2_subj19	0.100488	156				de-identified stage 2_subj19	0.100488	NaN				de-identified stage 2_subj19	0.100488	37.9
de-identified stage 2_subj20	0.7812	144				de-identified stage 2_subj20	0.7812	77.5				de-identified stage 2_subj20	0.7812	54.4				de-identified stage 2_subj20	0.0538699	144				de-identified stage 2_subj20	0.0538699	77.5				de-identified stage 2_subj20	0.0538699	54.4
de-identified stage 2_subj21	0.794	186				de-identified stage 2_subj21	0.794	76.5				de-identified stage 2_subj21	0.794	42.5				de-identified stage 2_subj21	-0.16872	186				de-identified stage 2_subj21	-0.16872	76.5				de-identified stage 2_subj21	-0.16872	42.5
de-identified stage 2_subj22	0.7418	175				de-identified stage 2_subj22	0.7418	23				de-identified stage 2_subj22	0.7418	21				de-identified stage 2_subj22	-0.241562	175				de-identified stage 2_subj22	-0.241562	23				de-identified stage 2_subj22	-0.241562	21
de-identified stage 2_subj23	0.8176	186				de-identified stage 2_subj23	0.8176	40.8				de-identified stage 2_subj23	0.8176	30.6				de-identified stage 2_subj23	-0.148881	186				de-identified stage 2_subj23	-0.148881	40.8				de-identified stage 2_subj23	-0.148881	30.6

## Sheet: Fig_S4
panel F	longiPET_high_s1	longiPET_low_s1		panel F	longiPET_high_s2	longiPET_low_s2		panel F	longiPET_high_s3	longiPET_low_s3
de-identified stage 1_Longitudinal_subj1	-0.00458363	0.0130342		de-identified stage 2_Longitudinal_subj1	-0.00628386	-0.0130867		de-identified stage 3_Longitudinal_subj1	0.0538791	0.0294465
de-identified stage 1_Longitudinal_subj2	0.0100511	-0.00672497		de-identified stage 2_Longitudinal_subj2	-0.00809685	-0.0145991		de-identified stage 3_Longitudinal_subj2	0.0511949	0.0460859
de-identified stage 1_Longitudinal_subj3	0.00859004	0.00865372		de-identified stage 2_Longitudinal_subj3	0.0110378	0.0144668		de-identified stage 3_Longitudinal_subj3	0.0432597	0.0314629
de-identified stage 1_Longitudinal_subj4	0.0530842	0.000686541		de-identified stage 2_Longitudinal_subj4	0.00792772	0.00171903		de-identified stage 3_Longitudinal_subj4	0.0551459	0.0203012
de-identified stage 1_Longitudinal_subj5	0.0353986	0.0207958		de-identified stage 2_Longitudinal_subj5	0.0674703	0.0462742		de-identified stage 3_Longitudinal_subj5	0.0731696	0.0511932
de-identified stage 1_Longitudinal_subj6	0.0119549	-0.0134235		de-identified stage 2_Longitudinal_subj6	0.0126024	0.015538		de-identified stage 3_Longitudinal_subj6	0.0149815	0.0187537
de-identified stage 1_Longitudinal_subj7	0.0229899	0.0129443		de-identified stage 2_Longitudinal_subj7	0.029752	-0.00779962		de-identified stage 3_Longitudinal_subj7	0.00872809	-0.00238529
de-identified stage 1_Longitudinal_subj8	0.0309751	0.00981507		de-identified stage 2_Longitudinal_subj8	0.0119151	0.0043146		de-identified stage 3_Longitudinal_subj8	-0.0299306	0.011635
de-identified stage 1_Longitudinal_subj9	-0.011009	-0.0240727		de-identified stage 2_Longitudinal_subj9	0.0221401	0.0167235		de-identified stage 3_Longitudinal_subj9	0.0203995	0.012479
de-identified stage 1_Longitudinal_subj10	0.0367024	0.0242637		de-identified stage 2_Longitudinal_subj10	0.0309331	0.00781389		de-identified stage 3_Longitudinal_subj10	0.0359294	0.0245381
de-identified stage 1_Longitudinal_subj11	0.0200142	0.00302293		de-identified stage 2_Longitudinal_subj11	0.0618216	0.0306485		de-identified stage 3_Longitudinal_subj11	0.039042	0.0318496
de-identified stage 1_Longitudinal_subj12	-0.0146254	-0.0150448		de-identified stage 2_Longitudinal_subj12	0.0235127	0.0116796		de-identified stage 3_Longitudinal_subj12	0.097632	0.00511937
de-identified stage 1_Longitudinal_subj13	0.0476798	0.0470547		de-identified stage 2_Longitudinal_subj13	0.0309608	0.0204186		de-identified stage 3_Longitudinal_subj13	-0.0768341	-0.0220735
de-identified stage 1_Longitudinal_subj14	0.00730871	0.00668766		de-identified stage 2_Longitudinal_subj14	0.0923448	0.0393362		de-identified stage 3_Longitudinal_subj14	0.00179574	-0.00307919
de-identified stage 1_Longitudinal_subj15	0.0287136	-0.00340431		de-identified stage 2_Longitudinal_subj15	0.0264075	-0.00206294		de-identified stage 3_Longitudinal_subj15	0.0553183	0.0294011
de-identified stage 1_Longitudinal_subj16	0.00575923	-0.0145751		de-identified stage 2_Longitudinal_subj16	0.0310013	0.00195637		de-identified stage 3_Longitudinal_subj16	-0.00711712	0.0239693
de-identified stage 1_Longitudinal_subj17	0.000761921	-0.00891365		de-identified stage 2_Longitudinal_subj17	0.0406658	0.0088076		de-identified stage 3_Longitudinal_subj17	0.0297741	0.0173392
de-identified stage 1_Longitudinal_subj18	0.014682	0.0125432		de-identified stage 2_Longitudinal_subj18	0.00367785	0.0144702		de-identified stage 3_Longitudinal_subj18	0.00476571	0.0298382
de-identified stage 1_Longitudinal_subj19	-0.0289482	-0.0205912		de-identified stage 2_Longitudinal_subj19	0.0623968	0.0245266		de-identified stage 3_Longitudinal_subj19	0.00572259	0.012013
de-identified stage 1_Longitudinal_subj20	0.0131845	-0.000324272						de-identified stage 3_Longitudinal_subj20	0.0701751	0.0147047
de-identified stage 1_Longitudinal_subj21	0.079536	0.0121185						de-identified stage 3_Longitudinal_subj21	0.0364739	0.0413741
de-identified stage 1_Longitudinal_subj22	0.0207687	0.0284792						de-identified stage 3_Longitudinal_subj22	-0.0166932	-0.0100181
de-identified stage 1_Longitudinal_subj23	0.00768273	0.00558182						de-identified stage 3_Longitudinal_subj23	0.0181782	0.029766
de-identified stage 1_Longitudinal_subj24	-0.00403315	-0.00741915						de-identified stage 3_Longitudinal_subj24	0.0591884	0.0366049
de-identified stage 1_Longitudinal_subj25	0.00243687	-0.0116817						de-identified stage 3_Longitudinal_subj25	0.035744	0.0198647
de-identified stage 1_Longitudinal_subj26	0.00139549	0.0020145						de-identified stage 3_Longitudinal_subj26	0.0166646	0.00937224
de-identified stage 1_Longitudinal_subj27	0.0163363	0.0193477						de-identified stage 3_Longitudinal_subj27	0.0580135	0.0344149
de-identified stage 1_Longitudinal_subj28	0.0430967	0.043236						de-identified stage 3_Longitudinal_subj28	0.100555	0.0430299
de-identified stage 1_Longitudinal_subj29	-0.0218089	-0.0144691						de-identified stage 3_Longitudinal_subj29	0.0452259	0.0358922
de-identified stage 1_Longitudinal_subj30	0.0043963	0.00112112						de-identified stage 3_Longitudinal_subj30	0.00758303	-0.00461783
de-identified stage 1_Longitudinal_subj31	0.00269344	0.0168477						de-identified stage 3_Longitudinal_subj31	0.0576223	0.0423598
de-identified stage 1_Longitudinal_subj32	-0.00132978	-0.0055538						de-identified stage 3_Longitudinal_subj32	-0.0279979	-0.0297892
de-identified stage 1_Longitudinal_subj33	0.00731655	-0.00226714						de-identified stage 3_Longitudinal_subj33	0.0293471	0.0185331
de-identified stage 1_Longitudinal_subj34	0.0053591	0.0080794						de-identified stage 3_Longitudinal_subj34	-0.0439877	-0.0030799
de-identified stage 1_Longitudinal_subj35	-0.00168042	0.00405081						de-identified stage 3_Longitudinal_subj35	-0.0189213	0.00858629
de-identified stage 1_Longitudinal_subj36	0.00497872	-0.00789016						de-identified stage 3_Longitudinal_subj36	0.0101676	-0.00423438
de-identified stage 1_Longitudinal_subj37	0.0256702	-0.0148219						de-identified stage 3_Longitudinal_subj37	-0.00313127	0.0210834
de-identified stage 1_Longitudinal_subj38	0.0041967	0.0108937						de-identified stage 3_Longitudinal_subj38	-0.0455718	-0.00755576
de-identified stage 1_Longitudinal_subj39	-0.0180232	-0.0127381						de-identified stage 3_Longitudinal_subj39	0.0560533	0.0235981
de-identified stage 1_Longitudinal_subj40	-0.000949417	-0.0110102						de-identified stage 3_Longitudinal_subj40	0.0411596	0.0416305
de-identified stage 1_Longitudinal_subj41	-0.025132	-0.0335547						de-identified stage 3_Longitudinal_subj41	0.053419	0.0391037
de-identified stage 1_Longitudinal_subj42	0.0232727	-0.017086						de-identified stage 3_Longitudinal_subj42	0.0513757	0.0297278
								de-identified stage 3_Longitudinal_subj43	0.0173953	0.0204973
								de-identified stage 3_Longitudinal_subj44	0.0514869	0.0540253
								de-identified stage 3_Longitudinal_subj45	0.0845284	0.0297773
								de-identified stage 3_Longitudinal_subj46	-0.00437925	0.00430681
								de-identified stage 3_Longitudinal_subj47	0.0144604	0.00878346
								de-identified stage 3_Longitudinal_subj48	0.0481628	0.0470628
								de-identified stage 3_Longitudinal_subj49	0.0661962	0.06476
								de-identified stage 3_Longitudinal_subj50	0.0142647	0.00682241
								de-identified stage 3_Longitudinal_subj51	0.00711135	0.0241958
Please see the github code file for the imaging files in panels A-E.

## Sheet: Fig_S6
first column (time-position graphs) for panel A	neg 6 sec	neg 5.4 sec	neg 4.8 sec	neg 4.2 sec	neg 3.6 sec	neg 3.0 sec	neg 2.4 sec	neg 1.8 sec	neg 1.2 sec	neg 0.6 sec	0s	pos 0.6 sec	pos 1.2 sec	pos 1.8 sec	pos 2.4 sec	pos 3.0 sec	pos 3.6 sec	pos 4.2 sec	pos 4.8 sec	pos 5.4 sec	pos 6s
bin 1	-0.183525	-0.129213	-0.0732827	-0.00973462	0.0573477	0.124042	0.186705	0.241746	0.28577	0.316564	0.332764	0.333934	0.320734	0.295434	0.260744	0.219441	0.174237	0.127788	0.0597115	0.0241875	-0.0183451
bin 2	-0.148104	-0.094768	-0.0374208	0.0264202	0.0928379	0.158044	0.218519	0.27074	0.311225	0.337832	0.349364	0.345474	0.326905	0.296061	0.255816	0.209221	0.159273	0.108941	0.0454697	0.00539658	-0.0329281
bin 3	-0.194432	-0.144156	-0.0842356	-0.0142767	0.0611306	0.137457	0.210605	0.276622	0.33122	0.371064	0.394056	0.399075	0.386462	0.358431	0.317813	0.267939	0.212236	0.154059	0.0711971	0.0246381	-0.0176708
bin 4	-0.18555	-0.142884	-0.085812	-0.0185165	0.0545743	0.129153	0.201361	0.26739	0.323013	0.3649	0.390976	0.399966	0.391966	0.36888	0.333185	0.287672	0.235152	0.178447	0.0968103	0.0472226	0.00024174
bin 5	-0.166875	-0.12751	-0.0749498	-0.0126722	0.0550757	0.124165	0.190882	0.251589	0.302246	0.339625	0.361765	0.367579	0.357237	0.332703	0.296536	0.25157	0.20061	0.146447	0.0717029	0.0256066	-0.0135838
bin 6	-0.195888	-0.165483	-0.116619	-0.0548165	0.0150037	0.0881139	0.160109	0.226408	0.28225	0.323935	0.348962	0.355924	0.345015	0.318464	0.279155	0.230531	0.176047	0.119175	0.0469316	0.000961101	-0.0367851
bin 7	-0.237356	-0.211831	-0.167323	-0.10818	-0.0392552	0.0347445	0.109343	0.179467	0.239702	0.285812	0.314925	0.325162	0.316479	0.291097	0.2518	0.20221	0.146166	0.0877259	0.0199654	-0.0274905	-0.07317
bin 8	-0.222866	-0.208018	-0.166412	-0.10981	-0.042805	0.0301128	0.104569	0.17565	0.237941	0.286844	0.319112	0.332609	0.326938	0.304051	0.266602	0.217959	0.1616	0.101145	0.0351052	-0.0141408	-0.0569923
bin 9	-0.172146	-0.151142	-0.101748	-0.0391949	0.0325315	0.109384	0.187234	0.261408	0.326762	0.378851	0.414447	0.431245	0.428363	0.406995	0.369284	0.31842	0.257814	0.191063	0.121887	0.0622445	-0.00823454
bin 10	-0.183212	-0.158701	-0.102184	-0.0328679	0.0454668	0.128963	0.213628	0.294916	0.367756	0.427657	0.471063	0.495404	0.499497	0.484054	0.45087	0.402979	0.343554	0.275879	0.199014	0.134703	0.0552878
bin 11	-0.187292	-0.156345	-0.0984428	-0.0271001	0.0533991	0.138704	0.224326	0.305486	0.377048	0.434368	0.474002	0.493722	0.492727	0.472114	0.434148	0.382261	0.319959	0.250756	0.172439	0.109567	0.0429178
bin 12	-0.176127	-0.150404	-0.100755	-0.0368433	0.0371164	0.116874	0.198021	0.275733	0.344863	0.400652	0.439537	0.459204	0.458745	0.439106	0.402399	0.351829	0.290737	0.222544	0.147777	0.0872339	0.0256027
bin 13	-0.129016	-0.117149	-0.0674345	-0.00547639	0.0645981	0.138629	0.212328	0.281216	0.340625	0.386345	0.415523	0.426559	0.41909	0.394449	0.355118	0.304403	0.245667	0.182185	0.111286	0.05601	0.0136327
bin 14	-0.14889	-0.136956	-0.0892345	-0.0281078	0.0423724	0.118064	0.194571	0.267144	0.330799	0.381068	0.41486	0.430435	0.427355	0.406709	0.370657	0.322266	0.2647	0.201116	0.127449	0.06934	0.0249098
bin 15	-0.153544	-0.139109	-0.0902943	-0.029955	0.0381531	0.110245	0.182379	0.250358	0.309943	0.357284	0.389586	0.40511	0.403191	0.384613	0.351227	0.305991	0.252123	0.192776	0.122053	0.0689167	0.0239258
bin 16	-0.169884	-0.163166	-0.117533	-0.0587064	0.00948494	0.0831065	0.158055	0.23005	0.294776	0.348198	0.387321	0.410185	0.415825	0.404551	0.377933	0.338747	0.289928	0.234334	0.171944	0.119205	0.0617784
bin 17	-0.165351	-0.16291	-0.115312	-0.0535564	0.0182986	0.0961768	0.17583	0.252639	0.321713	0.378458	0.419327	0.441981	0.445611	0.430964	0.399845	0.35523	0.300291	0.238092	0.168573	0.109002	0.0457951
bin 18	-0.170614	-0.159643	-0.107311	-0.0418737	0.0322982	0.110891	0.18943	0.263208	0.327621	0.378549	0.412951	0.428902	0.425947	0.405363	0.369531	0.321631	0.264963	0.202723	0.137219	0.0818939	0.0335627
bin 19	-0.19749	-0.185797	-0.13156	-0.0635943	0.0134839	0.0950612	0.17637	0.25256	0.318803	0.37078	0.40548	0.421275	0.418014	0.397277	0.361671	0.314527	0.259193	0.198778	0.130589	0.0772583	0.0310474
bin 20	-0.161028	-0.154631	-0.113529	-0.0596898	0.00297994	0.0706425	0.139337	0.204909	0.263085	0.309934	0.342481	0.358925	0.358799	0.343128	0.313695	0.273123	0.224168	0.16949	0.103831	0.0517794	0.0128602
bin 21	-0.130846	-0.115158	-0.0760156	-0.0259211	0.0315057	0.092734	0.154247	0.212242	0.26283	0.302511	0.328753	0.340056	0.336183	0.318158	0.287661	0.247169	0.199389	0.147029	0.0826271	0.0355791	0.00183521
bin 22	-0.136616	-0.108646	-0.0638788	-0.00965441	0.0502724	0.112153	0.172342	0.227215	0.273333	0.30764	0.328109	0.333764	0.324712	0.302203	0.268164	0.2253	0.176536	0.124704	0.0679169	0.0280906	-0.00811882
bin 23	-0.145546	-0.113652	-0.0707551	-0.0175074	0.0422617	0.104716	0.166003	0.222254	0.269841	0.305612	0.327408	0.334202	0.326228	0.30484	0.27204	0.230595	0.183535	0.13383	0.0788863	0.0406546	0.0101049
bin 24	-0.136048	-0.112653	-0.0716675	-0.0203164	0.0377836	0.0989427	0.159435	0.215534	0.263691	0.300787	0.324712	0.334381	0.329701	0.31174	0.282159	0.243363	0.197959	0.148515	0.0921465	0.0508971	0.0155027
bin 25	-0.133052	-0.10447	-0.0590883	-0.00359557	0.0581999	0.122452	0.185262	0.242756	0.291261	0.327708	0.350297	0.358275	0.35172	0.33178	0.30019	0.259316	0.211689	0.15985	0.103689	0.0601814	0.0230224
bin 26	-0.141567	-0.113438	-0.0663421	-0.00947338	0.0532804	0.117953	0.180546	0.237129	0.284163	0.318715	0.339211	0.34511	0.33677	0.315593	0.283572	0.243248	0.197309	0.148392	0.0953047	0.0558224	0.0205703
bin 27	-0.121071	-0.0873335	-0.044754	0.00646504	0.0629825	0.121448	0.178424	0.230358	0.273928	0.30644	0.326511	0.333638	0.328039	0.310729	0.283187	0.247254	0.204871	0.158097	0.105503	0.066526	0.0312146
bin 28	-0.106	-0.0738238	-0.0304464	0.02124	0.0779141	0.136206	0.192668	0.243774	0.286261	0.317395	0.335791	0.340991	0.333198	0.313422	0.283192	0.244478	0.19942	0.150245	0.0999875	0.0580273	0.0264806
bin 29	-0.105166	-0.0841338	-0.0433544	0.00633925	0.0617669	0.119664	0.176667	0.229217	0.273818	0.307656	0.32905	0.337121	0.331823	0.313983	0.284907	0.246479	0.20082	0.150194	0.101468	0.0574724	0.0272717
bin 30	-0.110319	-0.0772939	-0.0315968	0.0211776	0.0775896	0.134253	0.187791	0.234848	0.272349	0.297855	0.310324	0.309617	0.296295	0.271748	0.237942	0.197153	0.151801	0.104327	0.0607343	0.0241485	0.00491931
bin 31	-0.0967629	-0.0614916	-0.0172572	0.0328784	0.0857883	0.138261	0.187068	0.229172	0.261918	0.283221	0.292453	0.28992	0.276321	0.252917	0.221514	0.184204	0.143156	0.100501	0.0585992	0.0267264	0.0153725
bin 32	-0.0976902	-0.0677088	-0.0261323	0.0214257	0.0720001	0.122586	0.170156	0.21168	0.244385	0.266123	0.276162	0.2746	0.262101	0.239939	0.209815	0.173626	0.133403	0.0912689	0.0502248	0.0184855	0.00248678
bin 33	-0.0987012	-0.0547816	-0.0121568	0.0356697	0.0858391	0.135478	0.181686	0.221541	0.252385	0.272069	0.279761	0.275528	0.260173	0.235204	0.202576	0.164458	0.123108	0.0808516	0.0402009	0.00764707	-0.0127499
bin 34	-0.0869887	-0.0557475	-0.0147778	0.0313506	0.0799629	0.128386	0.173857	0.213581	0.244996	0.265936	0.275502	0.273586	0.260707	0.238089	0.207519	0.170954	0.130402	0.087897	0.0471296	0.0142285	-0.00462305
bin 35	-0.0877347	-0.0534112	-0.012557	0.0337019	0.0825051	0.130967	0.176201	0.215404	0.246084	0.26629	0.275301	0.273137	0.260328	0.237981	0.207759	0.171548	0.131327	0.0891805	0.0532937	0.0207818	-0.00221703
bin 36	-0.0844276	-0.0470615	-0.00573174	0.0406145	0.0889799	0.136382	0.179757	0.216175	0.243224	0.259238	0.263874	0.257661	0.241594	0.216996	0.185586	0.149286	0.110138	0.0703093	0.0374826	0.00815817	-0.00800339
bin 37	-0.0873835	-0.0450552	-0.00245946	0.0443654	0.0925086	0.139069	0.181191	0.216093	0.241379	0.255346	0.25756	0.24844	0.229019	0.200913	0.166111	0.126851	0.0854619	0.0443191	0.0159171	-0.012265	-0.0262784
bin 38	-0.0945618	-0.0523058	-0.00854847	0.0397517	0.0894357	0.137409	0.180691	0.216497	0.242464	0.256945	0.259606	0.250992	0.232251	0.20513	0.171747	0.134324	0.0951158	0.0564314	0.024534	-0.00109499	-0.0173716
bin 39	-0.0804156	-0.048434	-0.00125503	0.0496788	0.101234	0.150249	0.193614	0.22849	0.252621	0.264498	0.263926	0.251623	0.228902	0.197699	0.160444	0.11974	0.0782424	0.0385994	0.00626971	-0.0188941	-0.0305648
bin 40	-0.0922024	-0.0569744	-0.00828392	0.045125	0.0999191	0.152664	0.1999	0.238404	0.265429	0.279075	0.278981	0.265744	0.240685	0.206035	0.164436	0.118792	0.0720929	0.0272984	-0.00817721	-0.0371223	-0.0512115
bin 41	-0.0837347	-0.0464129	-0.00049155	0.0499656	0.101742	0.151489	0.195798	0.231506	0.255944	0.267277	0.265224	0.25055	0.224771	0.190092	0.149075	0.104573	0.0595253	0.0167941	-0.0141145	-0.0411434	-0.0574542
bin 42	-0.0749312	-0.0399387	0.00502342	0.0552016	0.107126	0.15725	0.202097	0.238514	0.263815	0.276022	0.274625	0.260107	0.233704	0.197545	0.154385	0.107259	0.059312	0.0136047	-0.0245295	-0.0542694	-0.0661388
bin 43	-0.056206	-0.0197107	0.0248663	0.0724796	0.119992	0.164236	0.202131	0.230921	0.24831	0.252826	0.24456	0.224681	0.194925	0.157636	0.115554	0.071413	0.0279362	-0.0122142	-0.0405495	-0.0629978	-0.0676817
bin 44	-0.0618769	-0.0277498	0.0162539	0.0637562	0.111657	0.156802	0.196073	0.22662	0.245999	0.252679	0.246629	0.228838	0.200959	0.165205	0.12417	0.0805614	0.0371619	-0.00328454	-0.0339949	-0.0573394	-0.0621984
bin 45	-0.0549214	-0.0243124	0.0200761	0.0687413	0.118458	0.165931	0.207941	0.241546	0.264264	0.274287	0.271192	0.255496	0.228521	0.192321	0.149452	0.102725	0.0551055	0.00955213	-0.023801	-0.0524867	-0.0666077
bin 46	-0.0540912	-0.0234032	0.0193883	0.0661985	0.114013	0.159815	0.200712	0.233927	0.256853	0.267549	0.265404	0.250803	0.225005	0.190045	0.148292	0.102313	0.0548457	0.00867746	-0.0300107	-0.0590531	-0.0719584
bin 47	-0.0553012	-0.0227677	0.0180997	0.063403	0.110034	0.154872	0.194853	0.227082	0.248926	0.258466	0.25515	0.23941	0.212572	0.176786	0.134569	0.0886018	0.0416597	-0.00351834	-0.0361137	-0.0639852	-0.0728055
bin 48	-0.0530469	-0.0231959	0.0156139	0.0576541	0.100255	0.140677	0.176173	0.204168	0.222347	0.229105	0.224078	0.207786	0.181518	0.147287	0.107528	0.0649012	0.0221308	-0.0181216	-0.0483676	-0.0725957	-0.0806549
bin 49	-0.0410327	-0.00894966	0.031825	0.0755098	0.119363	0.160613	0.196446	0.224174	0.241416	0.246449	0.23894	0.219487	0.189534	0.15126	0.107254	0.0602118	0.0128966	-0.0319197	-0.0634484	-0.0893705	-0.100322
bin 50	-0.0550005	-0.014883	0.0278802	0.0736795	0.119753	0.163211	0.201129	0.230779	0.249698	0.25604	0.249363	0.230204	0.200026	0.161093	0.116062	0.067752	0.0189918	-0.0274578	-0.0606165	-0.0890972	-0.0999193
bin 51	-0.0573972	-0.0107932	0.0344922	0.0813785	0.127266	0.169433	0.205119	0.231782	0.247272	0.250277	0.240922	0.220237	0.189889	0.151955	0.108872	0.063252	0.0177591	-0.0249968	-0.0535195	-0.0797588	-0.085463
bin 52	-0.0469787	-0.00366455	0.0421268	0.0909397	0.139716	0.185325	0.224626	0.254686	0.272938	0.277589	0.268247	0.245506	0.211015	0.167287	0.117258	0.0641041	0.011088	-0.0385798	-0.0668606	-0.0963439	-0.113066
bin 53	-0.0356744	0.00532392	0.0488583	0.0951673	0.141367	0.18448	0.221512	0.249665	0.266495	0.270283	0.260591	0.237946	0.203816	0.160477	0.110694	0.0575379	0.00420394	-0.0461251	-0.0798952	-0.109451	-0.122327
bin 54	-0.0549653	0.00152164	0.0486621	0.0974709	0.144906	0.187852	0.223281	0.248555	0.261633	0.261254	0.247569	0.221668	0.185405	0.141123	0.0916233	0.0399728	-0.0106408	-0.0571162	-0.0848472	-0.110803	-0.122683
bin 55	-0.0290839	0.0209702	0.0660637	0.113131	0.159358	0.201867	0.23779	0.264451	0.279557	0.281454	0.269688	0.244756	0.208181	0.162375	0.110278	0.0551607	0.000395647	-0.0506856	-0.0854409	-0.115049	-0.128398
bin 56	-0.0356748	0.0126568	0.0571531	0.102765	0.146685	0.186008	0.217914	0.239941	0.250075	0.247066	0.230971	0.202777	0.164325	0.118241	0.0675766	0.0155346	-0.0347016	-0.080036	-0.104949	-0.127641	-0.137297
bin 57	-0.0254563	0.0220659	0.0670135	0.113031	0.157445	0.197506	0.230545	0.254154	0.266241	0.265373	0.251345	0.224849	0.18761	0.142279	0.0919057	0.0396548	-0.0113628	-0.0581082	-0.0880079	-0.114652	-0.128336
bin 58	-0.0114841	0.0274512	0.0676213	0.109022	0.14925	0.185827	0.216357	0.238598	0.250588	0.250851	0.23907	0.215836	0.182651	0.141859	0.0962063	0.0485723	0.00179736	-0.0413571	-0.0680308	-0.095194	-0.109735
bin 59	-0.00854077	0.0288043	0.0725277	0.117469	0.16107	0.200707	0.23389	0.258344	0.272063	0.273461	0.262148	0.238618	0.204326	0.161776	0.113929	0.0638899	0.0147414	-0.0305233	-0.0615454	-0.0898711	-0.106863
bin 60	-0.00941118	0.0305671	0.0720335	0.114968	0.156893	0.195283	0.227703	0.251816	0.265514	0.267138	0.256118	0.232846	0.19873	0.156261	0.108398	0.0581888	0.00858503	-0.0374939	-0.0700849	-0.099464	-0.117673
bin 61	-0.000162916	0.044701	0.0917043	0.138293	0.181965	0.220217	0.250685	0.2711	0.279558	0.274814	0.256814	0.226527	0.185959	0.13807	0.0861729	0.0335931	-0.0164953	-0.0609583	-0.0849151	-0.109514	-0.118432
bin 62	0.0113813	0.0628181	0.1136	0.163749	0.210559	0.251296	0.283408	0.304521	0.312642	0.306451	0.285881	0.25192	0.206616	0.153104	0.0950196	0.0361009	-0.0200007	-0.0698093	-0.0938583	-0.120238	-0.130667
bin 63	-0.00849555	0.0460776	0.100703	0.155155	0.206148	0.250415	0.285008	0.307348	0.315315	0.307631	0.284394	0.24694	0.197759	0.140391	0.0788707	0.0172305	-0.0406798	-0.0913136	-0.110067	-0.131375	-0.136168
bin 64	-0.010026	0.0433004	0.101029	0.159793	0.215917	0.265717	0.30578	0.333112	0.345237	0.340435	0.318384	0.280097	0.227977	0.16568	0.0975629	0.0281636	-0.0381354	-0.0972727	-0.123667	-0.153365	-0.161435
bin 65	0.0102966	0.0608465	0.124039	0.187389	0.246779	0.298149	0.337811	0.362751	0.370742	0.360544	0.332284	0.287377	0.228582	0.159998	0.0863733	0.012542	-0.0568476	-0.117539	-0.140441	-0.167074	-0.169188
bin 66	0.0141925	0.0642356	0.122834	0.182307	0.238841	0.288683	0.328388	0.354953	0.365817	0.359323	0.335181	0.294412	0.239316	0.173665	0.101962	0.0288182	-0.0413004	-0.104202	-0.127863	-0.157338	-0.166842
bin 67	0.0307745	0.0858911	0.143631	0.201375	0.255515	0.302479	0.338964	0.362033	0.369219	0.359135	0.331759	0.288251	0.231092	0.164217	0.0922295	0.0197928	-0.0486062	-0.108801	-0.129558	-0.158485	-0.172797
bin 68	0.0309749	0.0838089	0.137977	0.191722	0.241748	0.284731	0.317588	0.337699	0.342948	0.33214	0.305294	0.263712	0.209937	0.147682	0.0811636	0.0147549	-0.0473813	-0.10146	-0.120837	-0.143951	-0.154681
bin 69	0.0382905	0.0925392	0.140728	0.187917	0.230946	0.266611	0.292011	0.304832	0.303531	0.287572	0.257787	0.215958	0.164533	0.106884	0.0468907	-0.0115429	-0.0647429	-0.109398	-0.11827	-0.134895	-0.142896
bin 70	0.049542	0.101605	0.143457	0.184606	0.22215	0.253105	0.274656	0.284439	0.281025	0.264049	0.234324	0.193394	0.14351	0.0877834	0.0297283	-0.0271794	-0.0796998	-0.124826	-0.134544	-0.154781	-0.168555
first column (time-position graphs) for panel B	neg 6 sec	neg 5.4 sec	neg 4.8 sec	neg 4.2 sec	neg 3.6 sec	neg 3.0 sec	neg 2.4 sec	neg 1.8 sec	neg 1.2 sec	neg 0.6 sec	0s	pos 0.6 sec	pos 1.2 sec	pos 1.8 sec	pos 2.4 sec	pos 3.0 sec	pos 3.6 sec	pos 4.2 sec	pos 4.8 sec	pos 5.4 sec	pos 6s
bin 1	-0.0709809	-0.0141538	0.0281104	0.0735284	0.120935	0.166393	0.228733	0.264269	0.292147	0.310785	0.319499	0.318489	0.308235	0.28973	0.264279	0.232956	0.197073	0.15809	0.117323	0.070025	0.00969024
bin 2	-0.084253	-0.0290454	0.0135795	0.0607987	0.108541	0.154072	0.217592	0.25346	0.281516	0.300159	0.308807	0.30797	0.298499	0.281777	0.259235	0.231796	0.200611	0.166965	0.132042	0.0935581	0.0424908
bin 3	-0.148602	-0.10241	-0.0605594	-0.00730162	0.044923	0.0969251	0.169885	0.213443	0.249274	0.275096	0.289795	0.293531	0.287081	0.272048	0.250262	0.222976	0.191788	0.158424	0.12448	0.08066	0.035813
bin 4	-0.158874	-0.114485	-0.0651439	-0.00793254	0.049489	0.105849	0.18673	0.233719	0.272604	0.30132	0.318779	0.324921	0.320138	0.305688	0.283199	0.254116	0.220287	0.183683	0.146214	0.0950096	0.0405704
bin 5	-0.15135	-0.101552	-0.0610337	-0.00699561	0.0496202	0.106581	0.192291	0.242266	0.283431	0.313341	0.330643	0.33529	0.327831	0.309657	0.282518	0.247944	0.207988	0.164988	0.12118	0.0704227	0.0175508
bin 6	-0.157395	-0.107924	-0.0713567	-0.0182614	0.0412095	0.102196	0.181493	0.235688	0.28077	0.313567	0.332129	0.336274	0.326708	0.305203	0.273844	0.234373	0.18905	0.140474	0.0911518	0.0386927	-0.00610796
bin 7	-0.173501	-0.110931	-0.0670979	-0.00211521	0.0661874	0.133626	0.211903	0.267778	0.311942	0.341375	0.354395	0.351375	0.333888	0.304703	0.266762	0.222586	0.175074	0.127035	0.0810755	0.0357747	0.00530055
bin 8	-0.15257	-0.0998732	-0.0601011	0.00193495	0.0680047	0.135259	0.213325	0.271967	0.319825	0.353594	0.37142	0.373159	0.359608	0.3329	0.29553	0.249612	0.197756	0.142709	0.087157	0.0278464	-0.0188479
bin 9	-0.156738	-0.114807	-0.0880099	-0.0287451	0.0335661	0.0998475	0.184051	0.245117	0.296988	0.335926	0.359563	0.36732	0.359685	0.338479	0.305971	0.264234	0.215588	0.162322	0.10689	0.0499347	-0.00897375
bin 10	-0.139234	-0.104854	-0.0886974	-0.0249872	0.0366483	0.102177	0.177956	0.236827	0.287405	0.325534	0.348575	0.355787	0.347301	0.324729	0.290167	0.245864	0.194494	0.13887	0.0821716	0.0239541	-0.0350795
bin 11	-0.139629	-0.109492	-0.076134	-0.0118522	0.0441081	0.102015	0.163754	0.213998	0.256412	0.287557	0.305286	0.309175	0.29947	0.277858	0.246374	0.206842	0.161563	0.113032	0.0641091	0.00621933	-0.036602
bin 12	-0.141913	-0.109785	-0.0770581	-0.0196216	0.0391367	0.10049	0.173391	0.226611	0.271427	0.304174	0.322489	0.325783	0.314415	0.290235	0.255582	0.21259	0.163919	0.11249	0.0614988	0.00672993	-0.040115
bin 13	-0.150687	-0.121526	-0.0857348	-0.0249236	0.0349805	0.0966991	0.1777	0.230442	0.27357	0.303737	0.318961	0.318954	0.304391	0.277257	0.240007	0.194884	0.144661	0.0922738	0.0409032	-0.0134816	-0.0549345
bin 14	-0.126897	-0.0926853	-0.0574156	0.001233	0.0579097	0.115625	0.195678	0.24424	0.283305	0.309845	0.322094	0.319917	0.304047	0.276391	0.239333	0.194966	0.14584	0.0946092	0.0441051	-0.0121222	-0.0558711
bin 15	-0.128381	-0.0904352	-0.0549394	0.00229289	0.0588948	0.116668	0.199304	0.247603	0.286183	0.312133	0.323716	0.3208	0.304167	0.275677	0.237666	0.192365	0.142407	0.0904917	0.0394892	-0.0135894	-0.0545311
bin 16	-0.156996	-0.111089	-0.0773092	-0.016565	0.0456634	0.110428	0.201512	0.256027	0.300957	0.332792	0.349338	0.350319	0.336482	0.309732	0.272457	0.227093	0.176637	0.12418	0.0730209	0.0176001	-0.0253807
bin 17	-0.161565	-0.117166	-0.082966	-0.0199054	0.044791	0.113147	0.206231	0.266617	0.317526	0.35502	0.376623	0.381743	0.370762	0.345365	0.307824	0.260575	0.206788	0.149846	0.0933812	0.0309024	-0.011529
bin 18	-0.158984	-0.114428	-0.0697368	-0.00429518	0.0631442	0.133448	0.224309	0.285585	0.336551	0.373364	0.39363	0.396791	0.383373	0.3553	0.315089	0.265525	0.210031	0.152026	0.0949898	0.0332211	-0.0114726
bin 19	-0.163415	-0.108424	-0.0738589	-0.00433792	0.0600396	0.126781	0.218604	0.274956	0.321413	0.354508	0.372062	0.373778	0.360425	0.33391	0.296663	0.251235	0.200574	0.14753	0.0949956	0.0374712	-0.0047238
bin 20	-0.137288	-0.0986135	-0.0714811	-0.00892011	0.0494231	0.109407	0.192262	0.243643	0.285658	0.315256	0.330618	0.331582	0.318828	0.294194	0.260005	0.218553	0.172296	0.123577	0.0747462	0.0183534	-0.0220538
bin 21	-0.142856	-0.104606	-0.0707714	-0.00556311	0.0546072	0.116712	0.202117	0.256747	0.301347	0.332992	0.349864	0.352001	0.340288	0.316751	0.283737	0.243501	0.198177	0.149809	0.100625	0.0438371	-0.00307339
bin 22	-0.133459	-0.0926549	-0.0586913	-0.00187914	0.0575634	0.117668	0.205719	0.256098	0.295931	0.322676	0.334825	0.332444	0.316444	0.288798	0.251916	0.208328	0.160666	0.111368	0.0629062	0.00731646	-0.037764
bin 23	-0.119515	-0.0813118	-0.0506133	0.00674053	0.0631693	0.120025	0.201858	0.249111	0.286864	0.31269	0.325179	0.324344	0.310936	0.286718	0.253926	0.21478	0.171607	0.126612	0.0820611	0.0314928	-0.0181843
bin 24	-0.12891	-0.0936658	-0.062011	-0.0104638	0.0449815	0.101954	0.183508	0.234025	0.276123	0.307095	0.325102	0.329733	0.321367	0.301456	0.271953	0.234917	0.192731	0.147787	0.102596	0.0474542	-0.000714272
bin 25	-0.1462	-0.106736	-0.0693775	-0.0129472	0.0452619	0.10461	0.185774	0.237162	0.279488	0.309958	0.326756	0.329637	0.319206	0.297161	0.265739	0.227225	0.184083	0.138682	0.093456	0.0409798	-0.00660762
bin 26	-0.144857	-0.103411	-0.0680468	-0.0118837	0.0477922	0.108784	0.192119	0.246116	0.290847	0.323282	0.34136	0.344778	0.334157	0.311235	0.278365	0.2379	0.192506	0.144839	0.0976658	0.0425556	-0.000464904
bin 27	-0.139668	-0.0915328	-0.0490839	0.00817388	0.0651944	0.122213	0.201514	0.250329	0.290079	0.318176	0.33297	0.334287	0.322746	0.300018	0.268341	0.230034	0.187644	0.143612	0.100408	0.0493008	0.0012651
bin 28	-0.125866	-0.0841973	-0.0464911	0.00599892	0.0615125	0.117247	0.193521	0.24099	0.27995	0.307796	0.322863	0.324921	0.314373	0.292558	0.261389	0.222947	0.179727	0.13429	0.0892475	0.0353161	-0.00731596
bin 29	-0.135654	-0.0903316	-0.0462108	0.0125761	0.0716079	0.129629	0.205847	0.253041	0.290056	0.314553	0.325186	0.322187	0.30643	0.279734	0.244496	0.203281	0.158832	0.113837	0.0709573	0.0248489	-0.00796459
bin 30	-0.133456	-0.0781545	-0.0299032	0.0300892	0.0886958	0.145002	0.213731	0.256253	0.288035	0.306857	0.311707	0.303361	0.283334	0.253954	0.217952	0.177906	0.136241	0.0951661	0.0568203	0.0179585	-0.00496602
bin 31	-0.117733	-0.0743001	-0.0275977	0.0306018	0.0859693	0.140136	0.206496	0.249395	0.282326	0.302984	0.310081	0.303936	0.285667	0.257278	0.221309	0.180371	0.137148	0.0941304	0.0537809	0.0126919	-0.019508
bin 32	-0.109208	-0.065935	-0.0245533	0.0293062	0.0825142	0.134651	0.200045	0.241241	0.27249	0.291419	0.296699	0.288756	0.268834	0.239072	0.202224	0.16108	0.118264	0.0761765	0.0372346	-0.00361051	-0.034137
bin 33	-0.101768	-0.0592163	-0.0162674	0.0363717	0.0885014	0.139388	0.202077	0.241709	0.271183	0.28811	0.29124	0.281186	0.259387	0.228136	0.19019	0.14827	0.104933	0.0624852	0.0232541	-0.0160069	-0.0374965
bin 34	-0.0879022	-0.0405302	0.00277688	0.0536853	0.100909	0.146604	0.207681	0.242579	0.268241	0.282611	0.284543	0.274574	0.25399	0.224755	0.189323	0.150262	0.109986	0.0705268	0.0339051	-0.00188876	-0.0215533
bin 35	-0.0932494	-0.0444907	0.00532174	0.0547713	0.103357	0.150295	0.212561	0.24723	0.271726	0.283869	0.282471	0.268174	0.242491	0.207708	0.166604	0.122128	0.0771044	0.0341274	-0.00430386	-0.0387471	-0.052729
bin 36	-0.0894266	-0.0457902	-0.00408768	0.0439853	0.0920494	0.138954	0.199121	0.234392	0.259822	0.273035	0.272667	0.259253	0.234335	0.20035	0.160264	0.117175	0.0739648	0.0332118	-0.00257913	-0.0337868	-0.0500247
bin 37	-0.0917028	-0.0473613	-0.00446161	0.0449337	0.0939156	0.141928	0.203612	0.240554	0.267795	0.283069	0.28508	0.274257	0.251907	0.220128	0.18151	0.138742	0.0945669	0.0515405	0.0121153	-0.0232387	-0.0389221
bin 38	-0.0752336	-0.0333108	0.00274042	0.0474163	0.0911588	0.133374	0.187791	0.21953	0.242426	0.254474	0.254565	0.243164	0.221473	0.191459	0.155572	0.116299	0.0760693	0.0372764	0.00229867	-0.0271886	-0.0405859
bin 39	-0.0621955	-0.0213805	0.0183661	0.0641479	0.10518	0.143863	0.193456	0.220938	0.239393	0.247213	0.243736	0.229744	0.206665	0.17656	0.14179	0.104644	0.0673447	0.0319557	0.000463241	-0.023975	-0.0351352
bin 40	-0.0901092	-0.0527731	-0.0150112	0.0297517	0.0774696	0.124268	0.185379	0.221708	0.248147	0.262419	0.263423	0.251755	0.228839	0.196904	0.158717	0.117059	0.0746734	0.0341237	-0.00213478	-0.0322792	-0.0477465
bin 41	-0.096161	-0.0576173	-0.0239752	0.0189889	0.0610425	0.102439	0.1617	0.193885	0.217511	0.230494	0.231811	0.222011	0.202452	0.17519	0.14272	0.107382	0.0714091	0.0367825	0.00535838	-0.0214824	-0.0335467
bin 42	-0.085497	-0.0427517	0.000105353	0.0446941	0.0896474	0.132996	0.190342	0.22281	0.245578	0.256666	0.255165	0.241789	0.218094	0.186326	0.149172	0.109267	0.0691489	0.0310159	-0.00310614	-0.0316712	-0.0389441
bin 43	-0.0845025	-0.0448981	-0.0092574	0.0321362	0.0730384	0.112703	0.164994	0.195247	0.217274	0.229196	0.229881	0.219677	0.199691	0.1717	0.138034	0.101212	0.0637327	0.0277913	-0.00457191	-0.0329247	-0.0404937
bin 44	-0.0925472	-0.048518	-0.00902021	0.0325082	0.0766857	0.119607	0.173808	0.206657	0.230253	0.242555	0.242565	0.230832	0.20858	0.177726	0.140661	0.0999232	0.0581104	0.0176476	-0.0190824	-0.0502498	-0.062652
bin 45	-0.0869099	-0.0420041	0.00451626	0.0454007	0.0885229	0.129431	0.181122	0.210407	0.229953	0.237956	0.233731	0.218292	0.193371	0.161286	0.124729	0.0863417	0.0485324	0.0133464	-0.0172819	-0.0410159	-0.0477353
bin 46	-0.103233	-0.0679422	-0.0210871	0.0191918	0.0630213	0.106136	0.160935	0.195771	0.221987	0.237397	0.240845	0.232723	0.21412	0.186913	0.15346	0.116292	0.077793	0.0400963	0.00532915	-0.025417	-0.0431601
bin 47	-0.096987	-0.0541938	-0.00925141	0.0315991	0.0741712	0.115813	0.168724	0.200554	0.224092	0.237336	0.239162	0.229841	0.21034	0.182379	0.148209	0.11026	0.0709784	0.0326406	-0.00262314	-0.0320404	-0.0476941
bin 48	-0.0916124	-0.0491954	-0.00484468	0.0304066	0.0722724	0.113046	0.165664	0.197174	0.220375	0.233265	0.234721	0.225072	0.205331	0.177145	0.142646	0.104239	0.064302	0.0250085	-0.0115018	-0.0410108	-0.0574137
bin 49	-0.0892309	-0.0518983	-0.0109125	0.0242852	0.0647396	0.104718	0.156381	0.188718	0.212602	0.225921	0.227369	0.21714	0.196328	0.166832	0.131113	0.0919175	0.0519471	0.0136106	-0.0208398	-0.0476813	-0.0600662
bin 50	-0.0857769	-0.0418159	-0.000250609	0.0382284	0.0822611	0.125369	0.181964	0.215875	0.240797	0.254709	0.256384	0.246119	0.224938	0.194621	0.157572	0.116511	0.0740242	0.0324691	-0.00582361	-0.0363111	-0.0520016
bin 51	-0.0927162	-0.0487049	-0.00320175	0.0370363	0.080071	0.121178	0.178924	0.208878	0.229481	0.238946	0.236248	0.221991	0.197579	0.165158	0.127346	0.0870084	0.0467587	0.00888442	-0.0245193	-0.0466985	-0.0513464
bin 52	-0.0814557	-0.0358165	0.0122122	0.0572944	0.102794	0.146616	0.201769	0.234393	0.257515	0.269087	0.267919	0.254549	0.230313	0.197328	0.158239	0.116023	0.0733554	0.0325035	-0.00442963	-0.0349947	-0.0458886
bin 53	-0.100291	-0.0588768	-0.012329	0.0271263	0.0732208	0.118963	0.177556	0.213643	0.240247	0.254871	0.256162	0.244623	0.221561	0.189086	0.149955	0.107129	0.063255	0.0206336	-0.0185811	-0.0520135	-0.0614331
bin 54	-0.0942191	-0.0451113	0.00165707	0.0442092	0.0887227	0.131514	0.191951	0.223216	0.244888	0.254808	0.251868	0.236721	0.210885	0.17665	0.136848	0.0943155	0.0515445	0.0106268	-0.0264692	-0.0584825	-0.0637952
bin 55	-0.0771515	-0.0283918	0.0282091	0.0672626	0.111238	0.153246	0.211158	0.241835	0.262753	0.27192	0.268305	0.252444	0.225662	0.190166	0.148722	0.104305	0.0595783	0.0167503	-0.0221188	-0.0581047	-0.0665349
bin 56	-0.068636	-0.01952	0.0364523	0.0729989	0.114346	0.152879	0.205936	0.232931	0.25017	0.255899	0.249415	0.231604	0.204119	0.169311	0.129936	0.0887454	0.0480492	0.00979062	-0.0241884	-0.0531038	-0.0544049
bin 57	-0.0687984	-0.0188965	0.0384211	0.0810449	0.123512	0.162451	0.214592	0.240702	0.256796	0.261185	0.253267	0.234084	0.20538	0.169555	0.12941	0.0877432	0.0468241	0.00841956	-0.0259176	-0.0536808	-0.0541142
bin 58	-0.071135	-0.0361513	0.0141115	0.0469253	0.0864003	0.124279	0.177602	0.206851	0.22743	0.237525	0.236073	0.223478	0.200768	0.169647	0.132376	0.091577	0.0497024	0.0088899	-0.0288801	-0.060337	-0.0605891
bin 59	-0.059611	-0.0196287	0.0346589	0.0686809	0.107563	0.144196	0.191397	0.218719	0.236564	0.24309	0.237575	0.220816	0.19426	0.159997	0.120632	0.0788734	0.037159	-0.0022992	-0.0373971	-0.0611139	-0.0634667
bin 60	-0.0508551	-0.00622739	0.0514914	0.0898189	0.124341	0.155032	0.196668	0.21646	0.227409	0.228257	0.218705	0.199864	0.173306	0.141105	0.105586	0.0691588	0.0336626	0.000493075	-0.0291181	-0.0498465	-0.0474457
bin 61	-0.0730147	-0.0320328	0.0279309	0.0658439	0.105029	0.142319	0.193935	0.223179	0.242939	0.251187	0.24699	0.231002	0.204602	0.169761	0.128915	0.0847832	0.039868	-0.00349507	-0.0430822	-0.0713843	-0.0786279
bin 62	-0.0650143	-0.0199901	0.043863	0.0851745	0.126289	0.165174	0.214242	0.243902	0.26356	0.2712	0.265928	0.248456	0.220255	0.183421	0.140454	0.0940826	0.0468251	0.000999223	-0.0411711	-0.07044	-0.0748635
bin 63	-0.0449405	-0.00334347	0.0499976	0.0870942	0.124555	0.160088	0.207573	0.23529	0.253821	0.261164	0.256349	0.240094	0.213904	0.179857	0.140375	0.0979423	0.0547129	0.0126098	-0.026566	-0.056996	-0.0565672
bin 64	-0.0640189	-0.0159625	0.04889	0.089432	0.13084	0.169538	0.220022	0.249011	0.268005	0.274995	0.269224	0.25169	0.224103	0.188723	0.148171	0.10509	0.0616041	0.0195402	-0.0193435	-0.0471433	-0.0504819
bin 65	-0.0476475	-0.00755286	0.0500452	0.0843186	0.120749	0.155991	0.203768	0.232924	0.25356	0.263574	0.261998	0.249471	0.227296	0.197232	0.161373	0.121862	0.0807204	0.0398974	0.0012939	-0.0281587	-0.0398639
bin 66	-0.0566373	-0.0219181	0.0348437	0.0659342	0.102378	0.138216	0.183191	0.213648	0.235627	0.24684	0.246197	0.234287	0.212523	0.182865	0.147652	0.109152	0.0694854	0.0306631	-0.00534812	-0.029354	-0.0410765
bin 67	-0.0548537	-0.0154438	0.0410215	0.0747518	0.111965	0.148111	0.194462	0.225108	0.247281	0.258724	0.258372	0.246679	0.224807	0.194462	0.157793	0.116994	0.0742215	0.0315854	-0.00884529	-0.0398228	-0.0546628
bin 68	-0.0483608	-0.00274067	0.0604176	0.101447	0.140093	0.174535	0.214276	0.237904	0.251866	0.254781	0.246649	0.22866	0.202488	0.17013	0.133951	0.0960172	0.058006	0.0213537	-0.0125394	-0.0399057	-0.0524122
bin 69	-0.0619245	-0.028719	0.0179687	0.0531117	0.0843219	0.112914	0.149351	0.170754	0.184791	0.190291	0.187134	0.17617	0.158527	0.135416	0.108463	0.0792688	0.0491426	0.0193133	-0.00910299	-0.0318734	-0.039528
bin 70	-0.081135	-0.0444139	-0.00475164	0.0233114	0.054644	0.0831012	0.112572	0.132377	0.144745	0.148417	0.143026	0.129612	0.109739	0.0853106	0.0584548	0.0308691	0.00391596	-0.0210663	-0.0430228	-0.0569609	-0.0485502
first column (time-position graphs) for panel C	neg 6 sec	neg 5.4 sec	neg 4.8 sec	neg 4.2 sec	neg 3.6 sec	neg 3.0 sec	neg 2.4 sec	neg 1.8 sec	neg 1.2 sec	neg 0.6 sec	0s	pos 0.6 sec	pos 1.2 sec	pos 1.8 sec	pos 2.4 sec	pos 3.0 sec	pos 3.6 sec	pos 4.2 sec	pos 4.8 sec	pos 5.4 sec	pos 6s
bin 1	-0.924533	-0.92369	-0.827308	-0.689712	-0.531942	-0.355005	-0.348602	-0.184574	-0.051489	0.0461044	0.105304	0.123253	0.101396	0.0474164	-0.0301652	-0.117924	-0.201781	-0.267571	-0.506461	-0.38825	-0.239986
bin 2	-0.569883	-0.584975	-0.467637	-0.323079	-0.149235	0.0375959	0.00857106	0.156663	0.264401	0.33153	0.356849	0.334456	0.260507	0.136273	-0.0340776	-0.23345	-0.435845	-0.608436	-0.885922	-0.853095	-0.71561
bin 3	-0.448076	-0.39653	-0.231196	-0.0702642	0.16862	0.432429	0.431543	0.674421	0.872074	1.01374	1.09483	1.10994	1.05811	0.941059	0.757329	0.517152	0.238068	-0.0503298	-0.607487	-0.599595	-0.580887
bin 4	-0.259812	-0.275711	-0.203985	-0.106413	0.0519754	0.240814	0.147642	0.341162	0.510443	0.643509	0.734057	0.774011	0.760931	0.695316	0.574486	0.401349	0.182158	-0.064008	-0.594016	-0.538624	-0.456896
bin 5	-0.152265	-0.24811	-0.137251	-0.0576863	0.0568829	0.186403	-0.014446	0.0954277	0.19116	0.264747	0.312321	0.326636	0.304932	0.24947	0.16085	0.0443952	-0.0954203	-0.245721	-0.652581	-0.54882	-0.36776
bin 6	-0.407316	-0.595536	-0.484005	-0.396473	-0.282931	-0.148701	-0.216149	-0.090568	0.0139433	0.094967	0.151588	0.176968	0.168432	0.127512	0.0545652	-0.0428263	-0.157098	-0.271629	-0.573508	-0.46307	-0.362206
bin 7	-0.63019	-1.00496	-1.02759	-1.0793	-1.03334	-0.915018	-0.890236	-0.721883	-0.560472	-0.413857	-0.286462	-0.188836	-0.127124	-0.102936	-0.119886	-0.176089	-0.271399	-0.396978	-0.64662	-0.666379	-0.823915
bin 8	-0.769144	-1.18693	-1.21872	-1.3027	-1.27672	-1.16776	-1.14985	-0.965248	-0.78027	-0.61033	-0.465485	-0.358031	-0.293034	-0.26955	-0.288645	-0.344164	-0.431069	-0.533999	-0.688707	-0.538669	-0.475641
bin 9	-0.184722	-0.445892	-0.175516	-0.13649	-0.0136335	0.124478	0.0402103	0.20121	0.358879	0.507687	0.644217	0.757867	0.841971	0.890892	0.893631	0.839252	0.705116	0.488658	0.23954	0.175199	0.00956648
bin 10	-0.509507	-0.640493	-0.163209	-0.0954703	0.107386	0.324282	0.426444	0.681789	0.921512	1.14591	1.35262	1.53112	1.6777	1.78601	1.84684	1.85125	1.78168	1.62717	1.33545	1.19898	0.944872
bin 11	-0.595238	-0.585377	-0.279929	-0.187538	0.115042	0.455718	0.75184	1.12129	1.45052	1.73328	1.97123	2.16174	2.30877	2.40499	2.43511	2.38091	2.21051	1.91127	1.42711	1.27934	0.94348
bin 12	-0.429208	-0.515793	-0.30822	-0.226492	-0.0268829	0.218615	0.326104	0.643023	0.942862	1.21623	1.46178	1.67559	1.85811	1.99945	2.08084	2.07655	1.93999	1.65086	1.20513	1.03222	0.803209
bin 13	0.279764	0.0571794	0.244249	0.261652	0.4062	0.58497	0.477642	0.710617	0.939997	1.14953	1.33022	1.47354	1.57792	1.63885	1.65009	1.60737	1.49361	1.30193	0.964012	0.889932	0.872669
bin 14	-0.271175	-0.546182	-0.40489	-0.379742	-0.205502	0.0328086	-0.014596	0.306537	0.639582	0.96056	1.25285	1.50156	1.70031	1.83884	1.90235	1.87891	1.75019	1.51928	1.11616	1.02264	1.0128
bin 15	-0.311617	-0.602084	-0.445382	-0.409522	-0.266782	-0.0836507	-0.214571	0.0356308	0.311337	0.595565	0.87215	1.12198	1.33209	1.49115	1.58785	1.61597	1.56375	1.42776	1.09718	1.03156	0.993613
bin 16	-0.150304	-0.591202	-0.464942	-0.49346	-0.430579	-0.329142	-0.508828	-0.309257	-0.0738804	0.183365	0.449641	0.707649	0.944267	1.14678	1.30583	1.41498	1.45336	1.40072	1.21336	1.19701	1.03101
bin 17	-0.0440219	-0.525446	-0.378988	-0.398876	-0.318811	-0.205834	-0.359088	-0.165652	0.0491899	0.271769	0.490218	0.689895	0.86402	1.0048	1.10469	1.16052	1.15746	1.08122	0.889016	0.887728	0.645765
bin 18	-0.13541	-0.532395	-0.460852	-0.477387	-0.405709	-0.304388	-0.470536	-0.307184	-0.123105	0.071276	0.265106	0.442836	0.595718	0.714742	0.791763	0.82171	0.793156	0.703622	0.550956	0.598248	0.538682
bin 19	-0.384379	-0.874275	-0.688736	-0.740513	-0.619	-0.444491	-0.590052	-0.324909	-0.0383523	0.237921	0.483893	0.683993	0.832501	0.926155	0.961916	0.942464	0.867482	0.741462	0.493855	0.530698	0.470311
bin 20	-0.298514	-0.72522	-0.577817	-0.728333	-0.704719	-0.614595	-0.82233	-0.613372	-0.35605	-0.0824748	0.18033	0.411105	0.603782	0.755414	0.859238	0.911323	0.899188	0.809834	0.504725	0.563116	0.572452
bin 21	0.163453	-0.146482	-0.0766969	-0.304979	-0.360561	-0.386153	-0.751948	-0.712991	-0.622766	-0.494226	-0.343391	-0.195918	-0.0685575	0.0241778	0.0696565	0.0667074	0.0220497	-0.0489977	-0.299017	-0.127738	0.0719113
bin 22	-0.0459583	-0.237034	-0.080274	-0.124098	-0.118705	-0.0903584	-0.502186	-0.435708	-0.33952	-0.224326	-0.0997827	0.0196821	0.12542	0.21038	0.26868	0.29939	0.297864	0.259362	0.0957918	0.379509	0.514965
bin 23	-0.343448	-0.436778	-0.284765	-0.355795	-0.318547	-0.239969	-0.539372	-0.411525	-0.262045	-0.108378	0.0338534	0.148915	0.232079	0.280093	0.289572	0.264311	0.208437	0.129947	-0.0569686	0.16008	0.498001
bin 24	-0.0935239	-0.25549	-0.136853	-0.145329	-0.109456	-0.0465628	-0.354711	-0.273406	-0.183084	-0.0922946	-0.00568931	0.0680242	0.123877	0.157567	0.163837	0.143589	0.0939319	0.0135412	-0.191921	0.0612722	0.28066
bin 25	0.17268	0.0307888	0.147844	0.140467	0.201447	0.28286	-0.00780432	0.0849957	0.176528	0.262091	0.344173	0.419266	0.484235	0.533531	0.558219	0.551789	0.501095	0.394971	0.186837	0.335813	0.516796
bin 26	0.042868	-0.134169	0.024291	0.0361708	0.0858458	0.146486	-0.177131	-0.136013	-0.0987317	-0.0656627	-0.0302982	0.00464096	0.0370523	0.0638068	0.0801371	0.0876647	0.0839281	0.0650167	-0.0433832	0.240436	0.37875
bin 27	0.24542	0.0569626	0.061912	-0.0254797	-0.0339975	-0.0119054	-0.343203	-0.294356	-0.234383	-0.167668	-0.091363	-0.00917116	0.0756271	0.156681	0.225211	0.274039	0.28934	0.255396	0.0918333	0.315467	0.566387
bin 28	0.268563	0.141332	0.228275	0.224877	0.248361	0.290055	-0.0125883	0.0409181	0.0917644	0.138258	0.186065	0.234252	0.282657	0.328279	0.365052	0.387046	0.378476	0.319793	0.21439	0.445882	0.660666
bin 29	0.403466	0.0851936	0.042249	-0.0985612	-0.164454	-0.171915	-0.490169	-0.396258	-0.263218	-0.108637	0.0596135	0.229087	0.394164	0.546619	0.671194	0.750229	0.757437	0.667296	0.556065	0.583087	0.637728
bin 30	0.295521	0.0112954	-0.0235298	-0.130531	-0.170524	-0.170647	-0.41673	-0.34735	-0.253725	-0.144591	-0.0221593	0.101015	0.213261	0.301091	0.349814	0.348464	0.289307	0.171905	0.0725914	0.112088	0.18364
bin 31	0.266291	0.166312	0.141273	0.032718	-0.00274363	-0.029715	-0.316279	-0.335932	-0.340709	-0.329572	-0.294537	-0.236782	-0.161621	-0.0780047	0.00382274	0.0739608	0.118773	0.126235	0.0929468	0.260257	0.652732
bin 32	0.146456	-0.0235267	-0.0223274	-0.118751	-0.168685	-0.203776	-0.517958	-0.52401	-0.500896	-0.449883	-0.365062	-0.253323	-0.122512	0.016162	0.145331	0.246053	0.301398	0.300256	0.252874	0.420925	0.704367
bin 33	0.0397142	0.0584846	0.0569483	-0.0102469	-0.040937	-0.0627731	-0.336232	-0.339602	-0.319388	-0.274223	-0.198642	-0.10027	0.0144685	0.136531	0.25177	0.343645	0.395905	0.400065	0.359203	0.484456	0.500433
bin 34	0.0129997	-0.221358	-0.267627	-0.355389	-0.346149	-0.308348	-0.569091	-0.489975	-0.391527	-0.280489	-0.153214	-0.0170811	0.11984	0.247791	0.353639	0.420348	0.430467	0.373792	0.28327	0.339054	0.356334
bin 35	0.082068	-0.132213	-0.274301	-0.337828	-0.34798	-0.331343	-0.620427	-0.546508	-0.439251	-0.301273	-0.124493	0.0889349	0.336331	0.608619	0.882887	1.11335	1.2418	1.23136	1.23111	1.20562	1.00896
bin 36	0.0773329	-0.0199815	-0.0269513	-0.0573297	-0.0535605	-0.0452837	-0.335647	-0.313183	-0.28163	-0.232467	-0.14918	-0.0276843	0.131537	0.317915	0.510617	0.677902	0.785185	0.807836	0.861608	0.879734	0.865779
bin 37	0.0730257	0.0387797	0.034897	-0.0103456	-0.0265813	-0.0551353	-0.428668	-0.465825	-0.495633	-0.512972	-0.507177	-0.48084	-0.437762	-0.381864	-0.319439	-0.256368	-0.201295	-0.160356	0.0847984	0.240174	0.273544
bin 38	-0.337884	-0.330692	-0.204678	-0.144417	-0.0333288	0.0785693	-0.135561	-0.0570788	0.000700692	0.0453505	0.0934494	0.14955	0.216457	0.291645	0.364914	0.421172	0.446611	0.437129	0.486706	0.547273	0.477816
bin 39	-0.326214	-0.490068	-0.369956	-0.283561	-0.0800902	0.132322	0.00328649	0.156315	0.271822	0.354596	0.41901	0.466842	0.494977	0.494178	0.455813	0.378724	0.273243	0.162099	0.135821	0.11354	0.0999536
bin 40	-0.0328588	-0.0688796	0.117399	0.285207	0.437897	0.569421	0.285815	0.326193	0.332213	0.31659	0.296263	0.271423	0.238123	0.192004	0.12573	0.0392793	-0.0589345	-0.153019	-0.130833	-0.100569	-0.071187
bin 41	0.208994	0.194447	0.435835	0.610163	0.838758	1.02716	0.668895	0.725148	0.723723	0.68215	0.619728	0.539126	0.436755	0.305463	0.136764	-0.0628911	-0.27133	-0.454442	-0.435178	-0.426542	-0.515367
bin 42	0.176989	0.0479634	0.0881377	0.199063	0.347581	0.497585	0.238616	0.318922	0.367091	0.387186	0.391038	0.375193	0.329885	0.24562	0.117507	-0.0458747	-0.223172	-0.384902	-0.456402	-0.463744	-0.561588
bin 43	0.48329	0.441904	0.634852	0.791687	0.958506	1.0694	0.752163	0.712314	0.607445	0.456396	0.2834	0.0979206	-0.0955746	-0.289722	-0.473382	-0.6348	-0.761533	-0.839838	-0.740477	-0.606599	-0.552744
bin 44	0.522688	0.365518	0.479479	0.635724	0.747882	0.810516	0.474982	0.416859	0.320869	0.203721	0.0821537	-0.0412108	-0.163486	-0.280818	-0.386276	-0.468768	-0.51479	-0.51105	-0.355316	-0.16368	0.0102717
bin 45	0.539853	0.308231	0.286926	0.456554	0.612377	0.76161	0.552047	0.631455	0.682367	0.715582	0.743362	0.757803	0.744637	0.68438	0.560107	0.372345	0.145959	-0.0806783	-0.132394	-0.223144	-0.367353
bin 46	0.865576	0.820882	0.782124	0.974187	1.1152	1.20591	0.878593	0.828321	0.738036	0.626461	0.50735	0.376081	0.229728	0.0670861	-0.111787	-0.302794	-0.493456	-0.664912	-0.729037	-0.673556	-0.58242
bin 47	0.726396	0.560891	0.514258	0.635389	0.748984	0.830818	0.546891	0.547819	0.502658	0.42227	0.319979	0.19497	0.0469288	-0.121918	-0.30682	-0.495617	-0.669023	-0.806148	-0.72235	-0.663011	-0.510567
bin 48	0.675842	0.459668	0.378483	0.533719	0.580235	0.597216	0.228657	0.153926	0.0433706	-0.0915022	-0.235373	-0.386992	-0.541211	-0.686256	-0.808867	-0.89739	-0.941763	-0.934246	-0.770028	-0.636266	-0.458306
bin 49	0.814613	0.748724	0.783619	0.991616	1.10351	1.15504	0.820263	0.722146	0.583035	0.416343	0.238091	0.0495424	-0.14762	-0.345417	-0.531809	-0.698644	-0.840481	-0.951949	-0.866586	-0.831239	-0.802581
bin 50	0.511425	0.449366	0.495035	0.656176	0.723095	0.745852	0.372463	0.287466	0.169552	0.0251929	-0.133401	-0.307045	-0.491674	-0.677658	-0.855681	-1.01747	-1.1513	-1.24385	-1.11905	-1.05509	-0.95666
bin 51	0.633212	0.691291	0.722337	0.897476	0.99287	1.02752	0.525524	0.450979	0.342087	0.214218	0.0879027	-0.0332223	-0.14767	-0.256881	-0.361627	-0.463112	-0.557215	-0.637189	-0.535245	-0.602859	-0.640442
bin 52	0.548215	0.517986	0.503077	0.597717	0.684061	0.732491	0.431713	0.380623	0.286267	0.157597	0.00616816	-0.174735	-0.386936	-0.62337	-0.866812	-1.09232	-1.27021	-1.3827	-1.17263	-1.10954	-1.22155
bin 53	1.09987	1.11516	1.11517	1.30777	1.36124	1.32775	0.871861	0.703857	0.502122	0.290145	0.0829208	-0.125794	-0.338915	-0.55431	-0.767036	-0.966504	-1.13424	-1.25222	-1.12157	-1.02952	-1.10419
bin 54	0.676722	0.790728	0.827952	0.981002	1.06075	1.06082	0.553946	0.436381	0.280571	0.106277	-0.0708965	-0.2527	-0.441122	-0.636555	-0.832263	-1.00997	-1.14381	-1.21405	-1.01653	-0.886953	-1.00444
bin 55	0.773638	0.795593	0.624092	0.792796	0.865788	0.892932	0.478971	0.403626	0.296197	0.167144	0.0244202	-0.138568	-0.323575	-0.525539	-0.731202	-0.921183	-1.074	-1.17389	-1.05794	-0.925747	-1.03586
bin 56	0.542374	0.52306	0.342018	0.50869	0.571904	0.597618	0.212761	0.12315	-0.00162763	-0.14926	-0.307548	-0.478144	-0.660537	-0.849223	-1.03631	-1.21034	-1.35375	-1.44921	-1.28696	-1.17983	-1.36442
bin 57	0.772064	0.718502	0.497677	0.566441	0.605946	0.623287	0.276791	0.229966	0.159287	0.0702409	-0.0323705	-0.157351	-0.307298	-0.476623	-0.655617	-0.830695	-0.981795	-1.08914	-0.987257	-0.949075	-1.2019
bin 58	1.1406	1.23143	1.02946	1.20179	1.22034	1.18237	0.710464	0.570095	0.409397	0.234139	0.0527613	-0.135603	-0.32398	-0.497896	-0.64406	-0.755027	-0.824246	-0.846382	-0.651614	-0.576757	-0.86491
bin 59	0.94986	0.894922	0.692023	0.895928	0.985145	1.03134	0.760533	0.693672	0.609346	0.515014	0.414456	0.300371	0.170345	0.0301703	-0.113692	-0.25376	-0.378326	-0.474552	-0.405995	-0.484749	-0.774016
bin 60	0.720438	0.620205	0.338647	0.424106	0.559359	0.700151	0.539553	0.612374	0.6548	0.66311	0.63412	0.557122	0.429159	0.255916	0.047489	-0.185092	-0.421014	-0.632944	-0.678109	-0.819249	-1.20625
bin 61	1.2801	1.33079	1.07915	1.264	1.36479	1.37729	0.968683	0.790008	0.583456	0.367216	0.150777	-0.0687484	-0.289914	-0.502721	-0.694494	-0.852341	-0.958943	-0.995083	-0.738421	-0.679068	-0.738887
bin 62	1.24254	1.32241	1.08492	1.26243	1.37984	1.41107	1.11827	0.95114	0.745074	0.520854	0.289852	0.0500616	-0.198289	-0.446608	-0.680842	-0.884331	-1.03506	-1.11032	-0.843219	-0.804719	-0.933194
bin 63	0.564265	0.758604	0.756985	1.03602	1.25172	1.37642	1.15658	1.04655	0.869469	0.644855	0.386242	0.0946802	-0.226299	-0.563019	-0.892557	-1.18543	-1.40579	-1.52227	-1.22793	-1.08501	-1.20438
bin 64	0.768948	0.814357	0.693166	0.951331	1.16169	1.31174	1.15634	1.11356	1.00529	0.844193	0.63531	0.371832	0.0517775	-0.315376	-0.707289	-1.08874	-1.41256	-1.63762	-1.46062	-1.47323	-1.57362
bin 65	0.79903	0.934611	0.966445	1.36269	1.66358	1.84809	1.70048	1.60302	1.41589	1.15903	0.841019	0.459139	0.0158852	-0.471099	-0.970037	-1.43695	-1.82195	-2.08249	-1.89467	-1.8552	-1.75833
bin 66	1.10852	1.3519	1.28489	1.69548	1.95451	2.09141	1.95467	1.84207	1.66036	1.4243	1.1354	0.783108	0.359146	-0.127211	-0.649409	-1.16363	-1.6149	-1.95017	-1.79387	-1.85931	-1.83545
bin 67	1.25453	1.45096	1.37637	1.68159	1.87684	1.97537	1.80879	1.67433	1.46633	1.20007	0.881676	0.5077	0.0786415	-0.38923	-0.867214	-1.31513	-1.68526	-1.93048	-1.69052	-1.63556	-1.63646
bin 68	1.19784	1.26248	1.07214	1.23126	1.36044	1.4383	1.3186	1.23789	1.10392	0.925875	0.70162	0.424451	0.0922724	-0.286445	-0.694507	-1.09618	-1.44186	-1.68239	-1.49503	-1.42073	-1.43129
bin 69	1.57421	1.87977	1.85809	2.03225	2.18244	2.23595	2.01242	1.83103	1.57994	1.27724	0.928154	0.529537	0.0816991	-0.397852	-0.877099	-1.30881	-1.63771	-1.81975	-1.53382	-1.40171	-1.43578
bin 70	2.06281	2.1691	2.08773	2.19703	2.21418	2.18466	2.03489	1.87262	1.65795	1.40128	1.11133	0.786777	0.425768	0.0320754	-0.384475	-0.799936	-1.17598	-1.46519	-1.30243	-1.35301	-1.70588
Please see the github code file for the imaging files in panels A,B, and C.

[truncated: 8 more sheets: Fig_S7, Fig_S8, Fig_S9, Fig_S10, Fig_S11, Fig_S12, Fig_S13, Fig_S14]
